# Supplementary material for: Exposure to a SARS-CoV-2 infection at work: development of an international job exposure matrix (COVID-19-JEM)
Source: Scand J Work Environ Health. 2021 Dec 30;48(1):61–70. doi: 10.5271/sjweh.3998 (PMC8729167; doi:10.5271/sjweh.3998)
Supplement: Risk scores on the eight dimensions of the COVID-19-JEM [file SJWEH-48-61-S001.xls]

## Sheet: S1.1 Denmark
ISCO-08	Job title	Sector	Number	Nature of contacts	Contaminated workspaces	Location	Social distance	Face Covering	Income insecurity	Migrants
0110	Commissioned armed forces officers		1	1	1	2	1	1	0	0
0210	Non-commissioned armed forces officers		2	1	1	2	2	1	0	0
0310	Armed forces occupations, other ranks		1	1	1	3	2	1	0	0
1111	Legislators		1	1	1	3	1	0	0	0
1112	Senior government officials		1	1	1	3	1	0	0	0
1113	Traditional chiefs and heads of village		1	1	1	3	1	0	0	0
1114	Senior officials of special-interest organizations		1	1	1	3	1	0	0	0
1120	Managing directors and chief executives		1	1	1	3	1	0	0	0
1211	Finance managers		0	0	0	0	0	0	0	0
1212	Human resource managers		1	1	1	3	1	0	0	0
1213	Policy and planning managers		0	0	0	0	0	0	0	0
1219	Business services and administration managers not elsewhere classified		1	1	1	3	1	0	0	0
1221	Sales and marketing managers		0	0	0	0	0	0	0	0
1222	Advertising and public relations managers		0	0	0	0	0	0	0	0
1223	Research and development managers		0	0	0	0	0	0	0	0
1311	Agricultural and forestry production managers		1	1	1	3	1	2	0	0
1312	Aquaculture and fisheries production managers		1	1	1	3	1	2	0	0
1321	Manufacturing managers		1	1	1	3	1	2	0	0
1322	Mining managers		1	1	1	3	1	2	0	0
1323	Construction managers		1	1	1	3	1	2	0	0
1324	Supply, distribution and related managers		1	1	1	3	1	2	0	0
1330	Information and communications technology service managers		0	0	0	0	0	0	0	0
1341	Child care services managers		1	1	1	3	2	2	0	0
1342	Health services managers		1	1	1	3	1	1	0	0
1343	Aged care services managers		1	1	1	3	1	1	0	0
1344	Social welfare managers		1	1	1	3	1	1	0	0
1345	Education managers		1	1	1	3	1	1	0	0
1346	Financial and insurance services branch managers		1	1	1	3	1	0	0	0
1349	Professional services managers not elsewhere classified		1	1	1	3	1	0	0	0
1411	Hotel managers		1	1	1	3	1	2	1	0
1412	Restaurant managers		1	1	1	3	1	2	1	1
1420	Retail and wholesale trade managers		1	1	1	3	1	2	1	1
1431	Sports, recreation and cultural centre managers		1	1	1	3	1	2	1	0
1439	Services managers not elsewhere classified		1	1	1	3	1	2	1	0
2111	Physicists and astronomers		1	1	1	3	1	2	0	1
2112	Meteorologists		0	0	0	0	0	0	0	1
2113	Chemists		1	1	1	3	1	2	0	1
2114	Geologists and geophysicists		1	1	1	3	1	2	0	1
2120	Mathematicians, actuaries and statisticians		1	1	1	3	1	2	0	1
2131	Biologists, botanists, zoologists and related professionals		1	1	1	3	1	2	0	1
2132	Farming, forestry and fisheries advisers		1	1	1	3	1	2	0	0
2133	Environmental protection professionals		1	1	1	3	1	2	0	0
2141	Industrial and production engineers		1	1	1	3	1	2	0	0
2142	Civil engineers		1	1	1	3	1	2	0	0
2143	Environmental engineers		1	1	1	3	1	2	0	0
2144	Mechanical engineers		1	1	1	3	1	2	0	0
2145	Chemical engineers		1	1	1	3	1	2	0	0
2146	Mining engineers, metallurgists and related professionals		1	1	1	3	1	2	0	0
2149	Engineering professionals not elsewhere classified		1	1	1	3	1	2	0	0
2151	Electrical engineers		1	1	1	3	1	2	0	0
2152	Electronics engineers		1	1	1	3	1	2	0	0
2153	Telecommunications engineers		1	1	1	3	1	2	0	0
2161	Building architects		0	0	0	0	0	0	0	0
2162	Landscape architects		0	0	0	0	0	0	0	0
2163	Product and garment designers		0	0	0	0	0	0	1	0
2164	Town and traffic planners		0	0	0	0	0	0	0	0
2165	Cartographers and surveyors		0	0	0	0	0	0	0	0
2166	Graphic and multimedia designers		0	0	0	0	0	0	0	1
2211	Generalist medical practitioners		3	3	3	3	3	1	0	0
2212	Specialist medical practitioners		3	3	3	3	3	1	0	0
2221	Nursing professionals	8620 Medical and dental practice activities	3	3	3	3	3	1	0	0
2221		8690 Other human health activities	2	2	3	3	3	1	0	0
2221		8710 Residential nursing care facilities	2	3	3	3	3	1	0	0
2221		8720 Residential care activities for mental retardation, mental health and substance abuse	2	2	3	3	3	1	0	0
2221		8730 Residential care activities for the elderly and disabled	2	2	3	3	3	1	0	0
2221		8790 Other residential care activities	2	2	3	3	3	1	0	0
2221		8810 Social work activities without accommodation for the elderly and disabled	2	2	3	3	3	1	0	0
2221		8890 Other social work activities without accommodation	2	2	3	3	3	1	0	0
2221		8610 Hospital activities	3	3	3	3	3	1	0	0
2222	Midwifery professionals		2	3	3	3	3	1	0	0
2230	Traditional and complementary medicine professionals		2	3	3	3	3	1	1	0
2240	Paramedical practitioners	8620 Medical and dental practice activities	3	3	3	3	3	1	0	0
2240		8690 Other human health activities	2	3	3	3	3	1	0	0
2240		8710 Residential nursing care facilities	2	3	3	3	3	1	0	0
2240		8720 Residential care activities for mental retardation, mental health and substance abuse	2	3	3	3	3	1	0	0
2240		8730 Residential care activities for the elderly and disabled	2	3	3	3	3	1	0	0
2240		8790 Other residential care activities	2	3	3	3	3	1	0	0
2240		8810 Social work activities without accommodation for the elderly and disabled	2	2	3	3	3	1	0	0
2240		8890 Other social work activities without accommodation	2	2	3	3	3	1	0	0
2240		8610 Hospital activities	3	3	3	3	3	1	0	0
2250	Veterinarians		2	2	2	3	1	1	0	0
2261	Dentists		2	2	3	3	3	1	0	0
2262	Pharmacists		3	1	2	3	1	1	0	0
2263	Environmental and occupational health and hygiene professionals		2	2	2	2	1	1	0	0
2264	Physiotherapists		2	2	3	3	3	1	0	0
2265	Dieticians and nutritionists		2	2	3	3	1	1	0	0
2266	Audiologists and speech therapists		2	2	3	3	2	1	0	0
2267	Optometrists and ophthalmic opticians		2	2	3	3	3	1	0	0
2269	Health professionals not elsewhere classified	8620 Medical and dental practice activities	3	3	3	3	3	1	0	0
2269		8690 Other human health activities	2	2	3	3	2	1	0	0
2269		8710 Residential nursing care facilities	2	2	3	3	3	1	0	0
2269		8720 Residential care activities for mental retardation, mental health and substance abuse	2	2	3	3	3	1	0	0
2269		8730 Residential care activities for the elderly and disabled	2	2	3	3	3	1	0	0
2269		8790 Other residential care activities	2	2	3	3	2	1	0	0
2269		8810 Social work activities without accommodation for the elderly and disabled	2	2	3	3	3	1	0	0
2269		8890 Other social work activities without accommodation	2	2	3	3	2	1	0	0
2269		8610 Hospital activities	3	3	3	3	3	1	0	0
2310	University and higher education teachers		1	2	2	3	1	2	0	1
2320	Vocational education teachers		2	2	2	3	1	2	0	0
2330	Secondary education teachers		3	2	3	3	1	2	0	0
2341	Primary school teachers		3	2	3	3	1	2	0	0
2342	Early childhood educators		3	2	3	3	1	2	0	0
2351	Education methods specialists		0	0	0	0	0	0	0	0
2352	Special needs teachers		2	2	3	3	3	2	0	0
2353	Other language teachers		3	2	3	3	2	2	1	3
2354	Other music teachers		3	2	3	3	2	2	1	2
2355	Other arts teachers		3	2	3	3	2	2	1	2
2356	Information technology trainers		3	2	3	3	2	2	1	0
2359	Teaching professionals not elsewhere classified		3	2	3	3	2	2	1	2
2411	Accountants		0	0	0	0	0	0	0	0
2412	Financial and investment advisers		1	1	1	3	1	2	0	0
2413	Financial analysts		0	0	0	0	0	0	0	0
2421	Management and organization analysts		0	0	0	0	0	0	1	0
2422	Policy administration professionals		0	0	0	0	0	0	0	0
2423	Personnel and careers professionals		0	0	0	0	0	0	0	0
2424	Training and staff development professionals		0	0	0	0	0	0	0	0
2431	Advertising and marketing professionals		0	0	0	0	0	0	0	0
2432	Public relations professionals		0	0	0	0	0	0	0	0
2433	Technical and medical sales professionals (excluding ICT)		0	0	0	0	0	0	0	0
2434	Information and communications technology sales professionals		0	0	0	0	0	0	0	0
2511	Systems analysts		0	0	0	0	0	0	0	0
2512	Software developers		0	0	0	0	0	0	0	1
2513	Web and multimedia developers		0	0	0	0	0	0	0	1
2514	Applications programmers		0	0	0	0	0	0	0	1
2519	Software and applications developers and analysts not elsewhere classified		0	0	0	0	0	0	0	1
2521	Database designers and administrators		0	0	0	0	0	0	0	1
2522	Systems administrators		0	0	0	0	0	0	0	1
2523	Computer network professionals		0	0	0	0	0	0	0	1
2529	Database and network professionals not elsewhere classified		0	0	0	0	0	0	0	1
2611	Lawyers		1	2	2	3	1	1	0	0
2612	Judges		1	2	2	3	1	1	0	0
2619	Legal professionals not elsewhere classified		1	2	2	3	1	1	0	0
2621	Archivists and curators		1	1	1	3	1	1	0	0
2622	Librarians and related information professionals		3	2	3	2	1	1	0	0
2631	Economists		0	0	0	0	0	0	0	0
2632	Sociologists, anthropologists and related professionals		1	1	1	3	1	2	0	1
2633	Philosophers, historians and political scientists		1	1	1	3	1	2	0	1
2634	Psychologists		2	2	3	3	2	1	0	0
2635	Social work and counselling professionals	8620 Medical and dental practice activities	2	3	3	3	2	1	0	0
2635		8690 Other human health activities	2	2	3	3	2	1	0	0
2635		8710 Residential nursing care facilities	2	2	3	3	2	1	0	0
2635		8720 Residential care activities for mental retardation, mental health and substance abuse	2	2	3	3	2	1	0	0
2635		8730 Residential care activities for the elderly and disabled	2	2	3	3	2	1	0	0
2635		8790 Other residential care activities	2	2	3	3	2	1	0	0
2635		8810 Social work activities without accommodation for the elderly and disabled	2	2	3	3	2	1	0	0
2635		8890 Other social work activities without accommodation	2	2	3	3	2	1	0	0
2635		8610 Hospital activities	2	3	3	3	2	1	0	0
2636	Religious professionals		2	2	2	3	1	1	0	1
2641	Authors and related writers		0	0	0	0	0	0	1	0
2642	Journalists		1	1	1	3	1	2	1	0
2643	Translators, interpreters and other linguists		0	0	0	0	0	0	2	2
2651	Visual artists		0	0	0	0	0	0	2	2
2652	Musicians, singers and composers		2	1	1	3	2	3	2	2
2653	Dancers and choreographers		2	1	1	3	2	3	2	2
2654	Film, stage and related directors and producers		2	1	1	3	2	3	2	2
2655	Actors		2	1	1	3	2	3	2	2
2656	Announcers on radio, television and other media		2	1	1	3	2	3	1	2
2659	Creative and performing artists not elsewhere classified		2	1	1	3	2	3	2	2
3111	Chemical and physical science technicians		1	1	1	3	1	2	0	0
3112	Civil engineering technicians		1	1	1	3	1	2	0	0
3113	Electrical engineering technicians		1	1	1	3	1	1	0	0
3114	Electronics engineering technicians		1	1	1	3	1	1	0	0
3115	Mechanical engineering technicians		1	1	1	3	1	1	0	0
3116	Chemical engineering technicians		1	1	1	3	1	1	0	0
3117	Mining and metallurgical technicians		1	1	1	3	1	1	0	0
3118	Draughtspersons		0	0	0	0	0	0	0	1
3119	Physical and engineering science technicians not elsewhere classified		1	1	1	3	1	1	0	0
3121	Mining supervisors		1	1	1	2	1	2	0	0
3122	Manufacturing supervisors		1	1	1	3	1	2	0	0
3123	Construction supervisors		1	1	1	2	1	2	0	0
3131	Power production plant operators		1	1	1	3	1	2	0	0
3132	Incinerator and water treatment plant operators		1	1	1	2	1	2	0	0
3133	Chemical processing plant controllers		1	1	1	3	1	2	0	0
3134	Petroleum and natural gas refining plant operators		1	1	1	3	1	2	0	0
3135	Metal production process controllers		1	1	1	3	1	2	0	0
3139	Process control technicians not elsewhere classified		1	1	1	3	1	2	0	0
3141	Life science technicians (excluding medical)		1	1	1	3	1	2	0	0
3142	Agricultural technicians		1	1	1	2	1	2	0	0
3143	Forestry technicians		1	1	1	2	1	2	0	0
3151	Ships' engineers		1	1	1	3	1	2	0	0
3152	Ships' deck officers and pilots		1	1	1	3	2	2	0	0
3153	Aircraft pilots and related associate professionals		1	1	1	3	2	2	1	0
3154	Air traffic controllers		1	1	1	3	1	1	0	0
3155	Air traffic safety electronics technicians		1	1	1	3	1	1	0	0
3211	Medical imaging and therapeutic equipment technicians		2	3	3	3	2	1	0	0
3212	Medical and pathology laboratory technicians		3	3	3	3	3	1	0	0
3213	Pharmaceutical technicians and assistants		3	1	1	3	1	1	0	0
3214	Medical and dental prosthetic technicians		1	1	1	3	2	1	0	0
3221	Nursing associate professionals		2	3	3	3	3	1	0	0
3222	Midwifery associate professionals		2	3	3	3	3	1	0	0
3230	Traditional and complementary medicine associate professionals		2	3	3	3	3	1	0	0
3240	Veterinary technicians and assistants		2	2	2	3	1	1	0	0
3251	Dental assistants and therapists		2	2	2	3	3	1	0	0
3252	Medical records and health information technicians		0	0	0	0	0	1	0	0
3253	Community health workers	8620 Medical and dental practice activities	2	3	2	3	3	1	0	2
3253		8690 Other human health activities	2	3	2	3	3	1	0	2
3253		8710 Residential nursing care facilities	2	3	2	3	3	1	0	2
3253		8720 Residential care activities for mental retardation, mental health and substance abuse	2	3	2	3	3	1	0	2
3253		8730 Residential care activities for the elderly and disabled	2	3	2	3	3	1	0	2
3253		8790 Other residential care activities	2	3	2	3	3	1	0	2
3253		8810 Social work activities without accommodation for the elderly and disabled	2	3	2	3	3	1	0	2
3253		8890 Other social work activities without accommodation	2	3	2	3	3	1	0	2
3253		8610 Hospital activities	2	3	2	3	3	1	0	2
3254	Dispensing opticians		2	2	2	3	2	1	0	0
3255	Physiotherapy technicians and assistants		2	2	3	3	3	1	0	0
3256	Medical assistants	8620 Medical and dental practice activities	2	2	3	3	3	1	0	2
3256		8690 Other human health activities	2	2	3	3	3	1	0	2
3256		8710 Residential nursing care facilities	2	2	3	3	3	1	0	2
3256		8720 Residential care activities for mental retardation, mental health and substance abuse	2	2	3	3	3	1	0	2
3256		8730 Residential care activities for the elderly and disabled	2	2	3	3	3	1	0	2
3256		8790 Other residential care activities	2	2	3	3	3	1	0	2
3256		8810 Social work activities without accommodation for the elderly and disabled	2	2	3	3	3	1	0	2
3256		8890 Other social work activities without accommodation	2	2	3	3	3	1	0	2
3256		8610 Hospital activities	2	3	3	3	3	1	0	0
3257	Environmental and occupational health inspectors and associates		2	2	2	3	1	2	0	0
3258	Ambulance workers		2	3	3	3	3	1	0	2
3259	Health associate professionals not elsewhere classified	8620 Medical and dental practice activities	2	3	3	3	3	1	0	2
3259		8690 Other human health activities	2	2	3	3	3	1	0	2
3259		8710 Residential nursing care facilities	2	2	3	3	3	1	0	2
3259		8720 Residential care activities for mental retardation, mental health and substance abuse	2	2	3	3	3	1	0	2
3259		8730 Residential care activities for the elderly and disabled	2	2	3	3	3	1	0	2
3259		8790 Other residential care activities	2	2	3	3	3	1	0	2
3259		8810 Social work activities without accommodation for the elderly and disabled	2	2	3	3	3	1	0	2
3259		8890 Other social work activities without accommodation	2	2	3	3	3	1	0	2
3259		8610 Hospital activities	2	3	3	3	3	1	0	0
3311	Securities and finance dealers and brokers		0	0	0	0	0	0	0	0
3312	Credit and loans officers		0	0	0	0	0	0	0	0
3313	Accounting associate professionals		0	0	0	0	0	0	0	0
3314	Statistical, mathematical and related associate professionals		0	0	0	0	0	0	0	0
3315	Valuers and loss assessors		0	0	0	0	0	0	0	0
3321	Insurance representatives		0	0	0	0	0	0	0	0
3322	Commercial sales representatives		0	0	0	0	0	0	0	0
3323	Buyers		0	0	0	0	0	0	0	0
3324	Trade brokers		0	0	0	0	0	0	0	0
3331	Clearing and forwarding agents		1	1	1	3	1	2	0	0
3332	Conference and event planners		0	0	0	0	0	0	0	0
3333	Employment agents and contractors		0	0	0	0	0	0	0	0
3334	Real estate agents and property managers		1	2	2	3	1	2	0	0
3339	Business services agents not elsewhere classified		1	2	2	3	1	2	0	0
3341	Office supervisors		1	1	1	3	1	2	0	0
3342	Legal secretaries		1	1	1	3	1	2	0	0
3343	Administrative and executive secretaries		1	1	1	3	1	2	0	0
3344	Medical secretaries		2	2	2	3	1	1	0	0
3351	Customs and border inspectors		3	2	3	2	2	1	0	0
3352	Government tax and excise officials		0	0	0	0	0	0	0	0
3353	Government social benefits officials		0	0	0	0	0	0	0	0
3354	Government licensing officials		2	2	3	3	1	1	0	0
3355	Police inspectors and detectives		2	3	2	3	1	2	0	0
3359	Regulatory government associate professionals not elsewhere classified		1	1	1	3	1	1	0	0
3411	Legal and Related Associate Professionals		0	0	0	0	0	0	0	0
3412	Social work associate professionals		2	2	3	3	2	1	0	0
3413	Religious associate professionals		2	2	2	3	1	1	0	1
3421	Athletes and sports players		2	1	1	2	3	3	3	2
3422	Sports coaches, instructors and officials		2	1	1	2	2	3	3	2
3423	Fitness and recreation instructors and program leaders		2	1	1	3	2	1	3	1
3431	Photographers		1	1	1	3	1	2	1	1
3432	Interior designers and decorators		1	2	2	3	1	2	1	1
3433	Gallery, museum and library technicians		1	1	1	3	1	2	0	0
3434	Chefs		1	1	1	3	3	3	2	2
3435	Other artistic and cultural associate professionals		2	1	1	3	2	3	2	2
3511	Information and communications technology operations technicians		0	0	0	0	0	0	0	1
3512	Information and communications technology user support technicians		0	0	0	0	0	0	0	1
3513	Computer network and systems technicians		0	0	0	0	0	0	0	1
3514	Web technicians		0	0	0	0	0	0	0	1
3521	Broadcasting and audio-visual technicians		1	1	1	3	1	1	0	1
3522	Telecommunications engineering technicians		1	1	1	3	1	1	0	1
4110	General office clerks		0	0	0	0	0	0	0	0
4120	Secretaries (general)		1	1	1	3	1	1	0	0
4131	Typists and word processing operators		0	0	0	0	0	0	0	0
4132	Data entry clerks		0	0	0	0	0	0	0	0
4211	Bank tellers and related clerks		3	2	3	3	2	1	0	1
4212	Bookmakers, croupiers and related gaming workers		3	2	3	3	2	1	1	1
4213	Pawnbrokers and money-lenders		3	2	3	3	2	1	0	1
4214	Debt-collectors and related workers		0	0	0	0	0	0	0	1
4221	Travel consultants and clerks		3	2	3	3	1	1	2	1
4222	Contact centre information clerks		0	0	0	0	0	0	2	1
4223	Telephone switchboard operators		0	0	0	0	0	0	0	0
4224	Hotel receptionists		3	2	3	3	1	1	1	2
4225	Enquiry clerks		0	0	0	0	0	0	1	0
4226	Receptionists (general)		3	2	3	3	2	1	1	1
4227	Survey and market research interviewers		0	0	0	0	0	0	0	1
4229	Client information workers not elsewhere classified		0	0	0	0	0	0	0	1
4311	Accounting and bookkeeping clerks		0	0	0	0	0	0	0	0
4312	Statistical, finance and insurance clerks		0	0	0	0	0	0	0	0
4313	Payroll clerks		0	0	0	0	0	0	0	0
4321	Stock clerks		0	0	0	0	0	0	0	0
4322	Production clerks		0	0	0	0	0	0	0	0
4323	Transport clerks		0	0	0	0	0	0	0	0
4411	Library clerks		0	0	0	0	0	0	0	0
4412	Mail carriers and sorting clerks		1	1	1	2	1	2	0	2
4413	Coding, proof-reading and related clerks		0	0	0	0	0	0	0	0
4414	Scribes and related workers		0	0	0	0	0	0	0	1
4415	Filing and copying clerks		1	0	0	0	0	0	0	0
4416	Personnel clerks		0	0	0	0	0	0	0	0
4419	Clerical support workers not elsewhere classified		0	0	0	0	0	0	0	0
5111	Travel attendants and travel stewards		3	2	3	3	3	1	2	2
5112	Transport conductors		3	2	3	3	3	1	1	1
5113	Travel guides		3	2	3	3	3	1	2	1
5120	Cooks		2	1	1	3	2	1	1	2
5131	Waiters		3	2	3	3	3	1	3	3
5132	Bartenders		3	2	3	3	3	1	3	3
5141	Hairdressers		2	2	3	3	3	1	1	2
5142	Beauticians and related workers		2	2	3	3	3	1	1	3
5151	Cleaning and housekeeping supervisors in offices, hotels and other establishments		2	2	3	3	2	2	2	3
5152	Domestic housekeepers		1	2	3	3	2	2	2	3
5153	Building caretakers		2	2	3	2	1	2	1	1
5161	Astrologers, fortune-tellers and related workers		2	2	2	3	2	1	2	1
5162	Companions and valets		1	1	1	3	1	1	1	1
5163	Undertakers and embalmers		2	2	2	3	1	2	1	0
5164	Pet groomers and animal care workers		1	2	2	3	2	2	1	1
5165	Driving instructors		2	2	3	3	3	1	1	1
5169	Personal services workers not elsewhere classified		2	2	2	3	2	1	2	1
5211	Stall and market salespersons		3	2	3	1	3	3	1	1
5212	Street food salespersons		3	2	3	2	3	1	3	3
5221	Shop keepers		3	2	3	3	3	1	2	2
5222	Shop supervisors		3	2	3	3	3	1	2	1
5223	Shop sales assistants		3	2	3	3	3	1	2	2
5230	Cashiers and ticket clerks		3	2	3	3	3	1	1	2
5241	Fashion and other models		2	1	3	3	3	3	3	2
5242	Sales demonstrators		3	2	3	3	2	1	3	1
5243	Door to door salespersons		3	2	3	2	2	1	2	2
5244	Contact centre salespersons		0	0	0	0	0	0	1	2
5245	Service station attendants		3	2	3	3	2	1	3	2
5246	Food service counter attendants		3	2	3	3	2	1	3	2
5249	Sales workers not elsewhere classified		3	2	3	3	2	1	2	2
5311	Child care workers		2	2	1	3	2	3	0	1
5312	Teachers' aides		3	1	3	3	2	3	1	1
5321	Health care assistants		3	3	3	3	3	1	0	2
5322	Home-based personal care workers		2	3	3	3	3	1	0	3
5329	Personal care workers in health services not elsewhere classified		2	3	3	3	3	1	0	3
5411	Fire-fighters		2	1	2	3	2	2	0	0
5412	Police officers		2	2	3	3	2	1	0	0
5413	Prison guards		2	2	3	3	2	1	0	0
5414	Security guards		3	2	2	3	2	1	2	3
5419	Protective services workers not elsewhere classified		2	2	2	3	2	1	1	2
6111	Field crop and vegetable growers		1	1	1	2	1	2	0	3
6112	Tree and shrub crop growers		1	1	1	1	1	2	0	3
6113	Gardeners, horticultural and nursery growers		1	1	1	1	1	2	0	3
6114	Mixed crop growers		1	1	1	1	1	2	0	3
6121	Livestock and dairy producers		1	1	1	3	2	2	0	3
6122	Poultry producers		1	1	1	3	2	2	0	3
6123	Apiarists and sericulturists		1	1	1	3	2	2	0	3
6129	Animal producers not elsewhere classified		1	1	1	3	2	2	0	3
6130	Mixed crop and animal producers		1	1	1	2	2	2	0	3
6210	Forestry and related workers		1	1	1	1	1	3	0	1
6221	Aquaculture workers		1	1	1	1	2	3	0	1
6222	Inland and coastal waters fishery workers		1	1	1	2	2	3	0	1
6223	Deep-sea fishery workers		1	1	1	2	3	3	0	1
6224	Hunters and trappers		1	1	1	1	1	3	0	0
6310	Subsistence crop farmers		1	1	1	2	1	2	0	3
6320	Subsistence livestock farmers		1	1	1	3	1	2	0	3
6330	Subsistence mixed crop and livestock farmers		1	1	1	3	1	2	0	3
6340	Subsistence fishers, hunters, trappers and gatherers		1	1	1	2	1	2	0	3
7111	House builders		1	1	1	2	2	2	0	3
7112	Bricklayers and related workers		1	1	1	2	2	2	0	3
7113	Stonemasons, stone cutters, splitters and carvers		1	1	1	2	2	2	0	3
7114	Concrete placers, concrete finishers and related workers		1	1	1	2	2	2	0	3
7115	Carpenters and joiners		1	1	2	2	2	2	0	3
7119	Building frame and related trades workers not elsewhere classified		1	1	1	2	2	2	0	3
7121	Roofers		1	1	1	1	2	2	0	3
7122	Floor layers and tile setters		1	1	1	3	2	2	0	3
7123	Plasterers		1	1	1	3	2	2	0	3
7124	Insulation workers		1	1	1	3	2	2	0	3
7125	Glaziers		1	1	1	3	2	2	0	1
7126	Plumbers and pipe fitters		1	1	1	3	2	2	0	1
7127	Air conditioning and refrigeration mechanics		1	1	1	3	2	2	0	1
7131	Painters and related workers		1	1	1	3	2	2	0	3
7132	Spray painters and varnishers		1	1	1	3	2	2	0	2
7133	Building structure cleaners		1	1	1	3	2	2	0	2
7211	Metal moulders and coremakers		1	1	1	3	2	2	0	2
7212	Welders and flamecutters		1	1	1	3	2	2	0	2
7213	Sheet-metal workers		1	1	1	3	2	2	0	2
7214	Structural-metal preparers and erectors		1	1	1	3	2	2	0	2
7215	Riggers and cable splicers		1	1	1	3	2	2	0	2
7221	Blacksmiths, hammersmiths and forging press workers		1	1	1	3	2	2	0	2
7222	Toolmakers and related workers		1	1	1	3	2	2	0	2
7223	Metal working machine tool setters and operators		1	1	1	3	2	2	0	1
7224	Metal polishers, wheel grinders and tool sharpeners		1	2	1	3	2	2	0	1
7231	Motor vehicle mechanics and repairers		2	2	1	3	2	2	0	1
7232	Aircraft engine mechanics and repairers		1	1	1	3	2	2	0	1
7233	Agricultural and industrial machinery mechanics and repairers		2	1	1	3	2	2	0	1
7234	Bicycle and related repairers		2	2	3	3	1	1	0	1
7311	Precision-instrument makers and repairers		1	1	1	3	1	1	0	1
7312	Musical instrument makers and tuners		1	1	1	3	1	1	0	1
7313	Jewellery and precious-metal workers		1	1	1	3	1	1	0	1
7314	Potters and related workers		1	1	1	3	1	1	0	1
7315	Glass makers, cutters, grinders and finishers		1	1	1	3	1	1	0	1
7316	Sign writers, decorative painters, engravers and etchers		1	1	1	3	1	1	0	1
7317	Handicraft workers in wood, basketry and related materials		1	1	1	3	1	1	0	1
7318	Handicraft workers in textile, leather and related materials		1	1	1	3	1	1	0	1
7319	Handicraft workers not elsewhere classified		1	1	1	3	1	1	0	1
7321	Pre-press technicians		1	1	1	3	1	2	0	1
7322	Printers		1	1	1	3	1	2	0	1
7323	Print finishing and binding workers		1	1	1	3	1	2	0	1
7411	Building and related electricians		1	1	1	3	2	2	0	1
7412	Electrical mechanics and fitters		1	1	1	3	2	2	0	1
7413	Electrical line installers and repairers		1	1	1	3	2	2	0	1
7421	Electronics mechanics and servicers		1	1	1	3	2	2	0	1
7422	Information and communications technology installers and servicers		1	1	1	3	2	2	0	1
7511	Butchers, fishmongers and related food preparers		2	1	1	3	2	2	0	1
7512	Bakers, pastry-cooks and confectionery makers		1	1	1	3	2	2	0	1
7513	Dairy-products makers		1	1	1	3	1	2	0	1
7514	Fruit, vegetable and related preservers		1	1	1	3	1	2	0	1
7515	Food and beverage tasters and graders		1	1	1	3	1	2	0	1
7516	Tobacco preparers and tobacco products makers		1	1	1	3	1	2	0	1
7521	Wood treaters		1	1	1	3	2	2	0	1
7522	Cabinet-makers and related workers		1	1	1	3	2	2	0	1
7523	Woodworking-machine tool setters and operators		1	1	1	3	2	2	0	1
7531	Tailors, dressmakers, furriers and hatters		1	2	2	3	3	1	0	1
7532	Garment and related pattern-makers and cutters		1	1	1	3	2	2	0	1
7533	Sewing, embroidery and related workers		1	1	1	3	1	2	0	1
7534	Upholsterers and related workers		1	1	1	3	1	2	0	1
7535	Pelt dressers, tanners and fellmongers		1	1	1	3	1	2	0	1
7536	Shoemakers and related workers		1	1	1	3	1	2	0	1
7541	Underwater divers		1	1	1	2	1	2	0	1
7542	Shotfirers and blasters		1	1	1	1	1	2	0	1
7543	Product graders and testers (excluding foods and beverages)		1	1	1	3	1	2	0	1
7544	Fumigators and other pest and weed controllers		1	1	1	2	1	2	0	1
7549	Craft and related workers not elsewhere classified		1	1	1	3	1	2	1	1
8111	Miners and quarriers		2	1	1	1	2	2	0	2
8112	Mineral and stone processing plant operators		2	1	1	3	2	2	0	1
8113	Well drillers and borers and related workers		2	1	1	2	2	2	0	1
8114	Cement, stone and other mineral products machine operators		2	1	1	3	2	2	0	1
8121	Metal processing plant operators		2	1	1	3	2	2	0	1
8122	Metal finishing, plating and coating machine operators		2	1	1	3	2	2	0	1
8131	Chemical products plant and machine operators		2	1	1	3	2	2	0	1
8132	Photographic products machine operators		2	1	1	3	1	2	0	1
8141	Rubber products machine operators		2	1	1	3	2	2	0	1
8142	Plastic products machine operators		2	1	1	3	2	2	0	1
8143	Paper products machine operators		2	1	1	3	2	2	0	1
8151	Fibre preparing, spinning and winding machine operators		2	1	1	3	2	2	0	1
8152	Weaving and knitting machine operators		2	1	1	3	2	2	0	1
8153	Sewing machine operators		2	1	1	3	2	2	0	1
8154	Bleaching, dyeing and fabric cleaning machine operators		2	1	1	3	2	2	0	1
8155	Fur and leather preparing machine operators		2	1	1	3	2	2	0	1
8156	Shoemaking and related machine operators		2	1	1	3	2	2	0	1
8157	Laundry machine operators		2	1	3	3	1	2	0	2
8159	Textile, fur and leather products machine operators not elsewhere classified		2	1	1	3	1	2	0	1
8160	Food and related products machine operators		2	1	1	3	2	2	1	1
8171	Pulp and papermaking plant operators		2	1	1	3	2	2	0	1
8172	Wood processing plant operators		2	1	1	3	2	2	0	1
8181	Glass and ceramics plant operators		2	1	1	3	2	2	0	1
8182	Steam engine and boiler operators		1	1	1	3	2	2	0	1
8183	Packing, bottling and labelling machine operators		2	1	1	3	2	2	0	1
8189	Stationary plant and machine operators not elsewhere classified		2	1	1	3	1	2	0	1
8211	Mechanical machinery assemblers		2	1	1	3	2	2	0	1
8212	Electrical and electronic equipment assemblers		2	1	1	3	2	2	0	1
8219	Assemblers not elsewhere classified		2	1	1	3	1	2	0	1
8311	Locomotive engine drivers		1	1	1	3	1	1	0	1
8312	Railway brake, signal and switch operators		1	1	1	3	1	1	0	1
8321	Motorcycle drivers		1	1	1	1	1	3	1	1
8322	Car, taxi and van drivers		3	2	3	3	3	2	2	3
8331	Bus and tram drivers		3	2	3	3	3	1	1	3
8332	Heavy truck and lorry drivers		1	1	1	3	1	2	1	1
8341	Mobile farm and forestry plant operators		2	1	1	2	1	2	0	1
8342	Earthmoving and related plant operators		1	1	1	2	1	2	0	1
8343	Crane, hoist and related plant operators		1	1	1	2	1	2	0	1
8344	Lifting truck operators		1	1	1	3	1	2	0	1
8350	Ships' deck crews and related workers		2	1	1	2	2	3	0	2
9111	Domestic cleaners and helpers		1	2	3	3	1	3	3	3
9112	Cleaners and helpers in offices, hotels and other establishments		2	2	3	3	2	1	3	3
9121	Hand launderers and pressers		2	2	3	3	1	1	2	2
9122	Vehicle cleaners		2	2	3	3	1	3	2	3
9123	Window cleaners		1	2	3	1	1	3	1	3
9129	Other cleaning workers		2	2	3	3	1	3	2	3
9211	Crop farm labourers		1	1	1	2	1	2	2	3
9212	Livestock farm labourers		1	1	1	3	2	2	2	3
9213	Mixed crop and livestock farm labourers		1	1	1	2	2	2	2	3
9214	Garden and horticultural labourers		1	1	1	2	1	2	2	3
9215	Forestry labourers		1	1	1	1	1	3	1	3
9216	Fishery and aquaculture labourers		1	1	1	1	1	3	1	0
9311	Mining and quarrying labourers		1	1	1	1	2	2	1	2
9312	Civil engineering labourers		1	1	1	3	1	2	1	3
9313	Building construction labourers		1	1	1	2	2	2	0	2
9321	Hand packers		2	1	1	3	2	2	1	2
9329	Manufacturing labourers not elsewhere classified		2	1	1	3	1	2	1	2
9331	Hand and pedal vehicle drivers		2	2	3	1	3	2	3	3
9332	Drivers of animal-drawn vehicles and machinery		2	2	3	1	3	2	3	3
9333	Freight handlers		2	2	3	3	1	1	1	3
9334	Shelf fillers		3	2	3	3	2	1	1	2
9411	Fast food preparers		3	1	3	3	3	1	2	3
9412	Kitchen helpers		1	1	3	3	2	1	3	3
9510	Street and related service workers		3	2	3	1	3	2	3	3
9520	Street vendors (excluding food)		3	2	3	1	3	1	3	3
9611	Garbage and recycling collectors		2	2	3	2	1	3	0	1
9612	Refuse sorters		1	1	3	3	1	3	1	1
9613	Sweepers and related labourers		2	1	3	2	1	3	1	3
9621	Messengers, package deliverers and luggage porters		2	2	3	1	2	2	2	2
9622	Odd job persons		2	1	3	3	2	3	3	3
9623	Meter readers and vending-machine collectors		2	2	3	2	1	1	0	2
9624	Water and firewood collectors		1	1	1	1	1	3	0	3
9629	Elementary workers not elsewhere classified		1	1	1	3	1	3	2	3

## Sheet: S1.2 the Netherlands
ISCO-08	Job title	Sector	Number	Nature of contacts	Contaminated workspaces	Location	Social distance	Face Covering	Income insecurity	Migrants
0110	Commissioned armed forces officers		2	1	1	2	2	1	0	1
0210	Non-commissioned armed forces officers		2	1	1	2	2	1	0	1
0310	Armed forces occupations, other ranks		2	1	1	2	2	1	0	1
1111	Legislators		1	1	1	3	1	1	0	0
1112	Senior government officials		1	1	1	3	1	1	0	1
1113	Traditional chiefs and heads of village		1	1	1	3	1	1	0	0
1114	Senior officials of special-interest organizations		0	0	0	0	0	0	0	1
1120	Managing directors and chief executives		0	0	0	0	0	0	0	2
1211	Finance managers		0	0	0	0	0	0	0	2
1212	Human resource managers		0	0	0	0	0	0	0	2
1213	Policy and planning managers		0	0	0	0	0	0	0	2
1219	Business services and administration managers not elsewhere classified		0	0	0	0	0	0	0	1
1221	Sales and marketing managers		0	0	0	0	0	0	0	2
1222	Advertising and public relations managers		0	0	0	0	0	0	0	2
1223	Research and development managers		0	0	0	0	0	0	0	1
1311	Agricultural and forestry production managers		1	1	1	1	1	1	0	0
1312	Aquaculture and fisheries production managers		1	1	1	1	1	1	0	0
1321	Manufacturing managers		1	1	1	1	1	1	0	2
1322	Mining managers		1	1	1	1	1	1	0	2
1323	Construction managers		1	1	1	1	1	1	0	1
1324	Supply, distribution and related managers		1	1	1	1	1	1	0	1
1330	Information and communications technology service managers		0	0	0	0	0	0	0	2
1341	Child care services managers		1	1	1	3	1	1	0	1
1342	Health services managers		1	2	1	3	1	1	0	1
1343	Aged care services managers		1	2	1	3	1	1	0	1
1344	Social welfare managers		1	2	1	3	1	1	0	1
1345	Education managers		1	2	1	3	1	1	0	1
1346	Financial and insurance services branch managers		0	0	0	0	0	0	1	1
1349	Professional services managers not elsewhere classified		0	0	0	0	0	0	0	1
1411	Hotel managers		2	2	2	3	1	1	1	2
1412	Restaurant managers		2	2	2	3	1	1	1	2
1420	Retail and wholesale trade managers		3	2	2	3	1	1	1	2
1431	Sports, recreation and cultural centre managers		3	2	2	3	1	1	1	1
1439	Services managers not elsewhere classified		1	2	1	3	1	1	0	1
2111	Physicists and astronomers		0	0	0	0	0	0	0	3
2112	Meteorologists		0	0	0	0	0	0	0	2
2113	Chemists		1	1	1	3	1	1	0	3
2114	Geologists and geophysicists		0	0	0	0	0	0	0	3
2120	Mathematicians, actuaries and statisticians		0	0	0	0	0	0	0	2
2131	Biologists, botanists, zoologists and related professionals		1	1	1	3	1	2	0	2
2132	Farming, forestry and fisheries advisers		0	0	0	0	0	0	0	1
2133	Environmental protection professionals		0	0	0	0	0	0	0	1
2141	Industrial and production engineers		0	0	0	0	0	0	0	1
2142	Civil engineers		0	0	0	0	0	0	0	1
2143	Environmental engineers		0	0	0	0	0	0	0	0
2144	Mechanical engineers		0	0	0	0	0	0	0	1
2145	Chemical engineers		0	0	0	0	0	0	0	1
2146	Mining engineers, metallurgists and related professionals		0	0	0	0	0	0	0	1
2149	Engineering professionals not elsewhere classified		0	0	0	0	0	0	0	1
2151	Electrical engineers		0	0	0	0	0	0	0	1
2152	Electronics engineers		0	0	0	0	0	0	0	1
2153	Telecommunications engineers		0	0	0	0	0	0	0	1
2161	Building architects		0	0	0	0	0	0	0	1
2162	Landscape architects		0	0	0	0	0	0	0	0
2163	Product and garment designers		0	0	0	0	0	0	1	1
2164	Town and traffic planners		0	0	0	0	0	0	0	1
2165	Cartographers and surveyors		1	1	1	1	1	1	0	1
2166	Graphic and multimedia designers		0	0	0	0	0	0	0	1
2211	Generalist medical practitioners		3	3	3	3	3	1	0	1
2212	Specialist medical practitioners		3	3	3	3	3	1	0	1
2221	Nursing professionals	8620 Medical and dental practice activities	3	3	3	3	3	1	0	1
2221		8690 Other human health activities	3	3	3	3	3	1	0	1
2221		8710 Residential nursing care facilities	3	2	3	3	3	1	0	1
2221		8720 Residential care activities for mental retardation, mental health and substance abuse	3	3	3	3	3	1	0	1
2221		8730 Residential care activities for the elderly and disabled	3	2	3	3	3	1	0	1
2221		8790 Other residential care activities	3	2	3	3	3	1	0	1
2221		8810 Social work activities without accommodation for the elderly and disabled	2	2	3	3	3	1	0	1
2221		8890 Other social work activities without accommodation	3	2	3	3	3	1	0	1
2221		8610 Hospital activities	3	2	3	3	3	1	0	1
2222	Midwifery professionals		2	2	2	3	3	1	0	1
2230	Traditional and complementary medicine professionals		2	2	2	3	2	1	1	1
2240	Paramedical practitioners	8620 Medical and dental practice activities	3	3	3	3	3	1	0	2
2240		8690 Other human health activities	3	3	3	3	3	1	0	2
2240		8710 Residential nursing care facilities	3	2	3	3	3	1	0	2
2240		8720 Residential care activities for mental retardation, mental health and substance abuse	3	3	3	3	3	1	0	2
2240		8730 Residential care activities for the elderly and disabled	3	2	3	3	3	1	0	2
2240		8790 Other residential care activities	3	2	3	3	3	1	0	2
2240		8810 Social work activities without accommodation for the elderly and disabled	2	2	3	3	3	1	0	2
2240		8890 Other social work activities without accommodation	3	2	3	3	3	1	0	2
2240		8610 Hospital activities	3	2	3	3	3	1	0	2
2250	Veterinarians		2	2	3	3	2	1	0	1
2261	Dentists		2	2	3	3	3	1	0	1
2262	Pharmacists		3	2	2	3	1	1	0	1
2263	Environmental and occupational health and hygiene professionals		2	1	1	3	1	1	0	1
2264	Physiotherapists		2	2	3	3	3	1	0	0
2265	Dieticians and nutritionists		2	2	2	3	1	1	0	0
2266	Audiologists and speech therapists		2	2	2	3	2	1	0	0
2267	Optometrists and ophthalmic opticians		2	2	2	3	2	1	0	0
2269	Health professionals not elsewhere classified	8620 Medical and dental practice activities	3	3	3	3	3	1	0	2
2269		8690 Other human health activities	3	3	3	3	3	1	0	2
2269		8710 Residential nursing care facilities	3	2	3	3	3	1	0	2
2269		8720 Residential care activities for mental retardation, mental health and substance abuse	3	3	3	3	3	1	0	2
2269		8730 Residential care activities for the elderly and disabled	3	2	3	3	3	1	0	2
2269		8790 Other residential care activities	3	2	3	3	3	1	0	2
2269		8810 Social work activities without accommodation for the elderly and disabled	2	2	3	3	2	1	0	2
2269		8890 Other social work activities without accommodation	3	2	3	3	2	1	0	2
2269		8610 Hospital activities	3	2	3	3	2	1	0	2
2310	University and higher education teachers		1	2	0	3	1	1	1	1
2320	Vocational education teachers		2	2	2	3	2	1	0	1
2330	Secondary education teachers		3	2	2	3	2	1	0	1
2341	Primary school teachers		2	2	2	3	2	1	0	0
2342	Early childhood educators		2	2	2	3	2	2	0	0
2351	Education methods specialists		0	0	0	0	0	0	0	1
2352	Special needs teachers		1	2	1	3	2	2	0	1
2353	Other language teachers		3	2	1	3	2	1	1	2
2354	Other music teachers		3	2	2	3	2	1	1	2
2355	Other arts teachers		3	2	2	3	2	1	1	2
2356	Information technology trainers		0	0	0	0	0	0	0	2
2359	Teaching professionals not elsewhere classified		2	2	1	3	2	1	1	2
2411	Accountants		0	0	0	0	0	0	0	0
2412	Financial and investment advisers		0	0	0	0	0	0	0	1
2413	Financial analysts		0	0	0	0	0	0	0	1
2421	Management and organization analysts		0	0	0	0	0	0	0	1
2422	Policy administration professionals		0	0	0	0	0	0	0	1
2423	Personnel and careers professionals		0	0	0	0	0	0	0	1
2424	Training and staff development professionals		1	2	0	3	1	1	0	1
2431	Advertising and marketing professionals		0	0	0	0	0	0	0	1
2432	Public relations professionals		0	0	0	0	0	0	0	1
2433	Technical and medical sales professionals (excluding ICT)		0	0	0	0	0	0	0	1
2434	Information and communications technology sales professionals		0	0	0	0	0	0	0	1
2511	Systems analysts		0	0	0	0	0	0	0	1
2512	Software developers		0	0	0	0	0	0	0	2
2513	Web and multimedia developers		0	0	0	0	0	0	0	2
2514	Applications programmers		0	0	0	0	0	0	0	2
2519	Software and applications developers and analysts not elsewhere classified		0	0	0	0	0	0	0	2
2521	Database designers and administrators		0	0	0	0	0	0	0	2
2522	Systems administrators		0	0	0	0	0	0	0	3
2523	Computer network professionals		0	0	0	0	0	0	0	2
2529	Database and network professionals not elsewhere classified		0	0	0	0	0	0	0	2
2611	Lawyers		1	2	0	3	1	1	0	1
2612	Judges		1	2	0	3	1	1	0	1
2619	Legal professionals not elsewhere classified		0	0	0	0	0	0	0	1
2621	Archivists and curators		0	0	0	0	0	0	0	1
2622	Librarians and related information professionals		2	2	2	3	1	1	0	1
2631	Economists		0	0	0	0	0	0	0	2
2632	Sociologists, anthropologists and related professionals		0	0	0	0	0	0	0	2
2633	Philosophers, historians and political scientists		0	0	0	0	0	0	0	2
2634	Psychologists		1	2	0	3	1	1	0	1
2635	Social work and counselling professionals	8620 Medical and dental practice activities	3	3	3	3	3	1	0	1
2635		8690 Other human health activities	3	3	3	3	3	1	0	1
2635		8710 Residential nursing care facilities	3	2	3	3	3	1	0	1
2635		8720 Residential care activities for mental retardation, mental health and substance abuse	3	3	3	3	3	1	0	1
2635		8730 Residential care activities for the elderly and disabled	3	2	3	3	3	1	0	1
2635		8790 Other residential care activities	3	2	3	3	3	1	0	1
2635		8810 Social work activities without accommodation for the elderly and disabled	2	2	3	3	2	1	0	1
2635		8890 Other social work activities without accommodation	3	2	3	3	2	1	0	1
2635		8610 Hospital activities	3	2	3	3	2	1	0	1
2636	Religious professionals		2	2	2	3	1	2	0	1
2641	Authors and related writers		0	0	0	0	0	0	1	1
2642	Journalists		2	2	1	2	1	2	1	1
2643	Translators, interpreters and other linguists		0	0	0	0	0	0	1	3
2651	Visual artists		0	0	0	0	0	0	2	3
2652	Musicians, singers and composers		1	1	1	3	1	3	2	2
2653	Dancers and choreographers		1	1	1	3	2	3	2	3
2654	Film, stage and related directors and producers		1	1	1	3	2	2	2	2
2655	Actors		1	1	1	3	2	3	2	1
2656	Announcers on radio, television and other media		1	1	1	3	1	2	0	0
2659	Creative and performing artists not elsewhere classified		1	1	1	3	2	2	2	2
3111	Chemical and physical science technicians		1	1	1	3	1	2	0	2
3112	Civil engineering technicians		1	1	1	3	1	2	0	1
3113	Electrical engineering technicians		1	1	1	3	1	2	0	2
3114	Electronics engineering technicians		1	1	1	3	1	2	0	1
3115	Mechanical engineering technicians		1	1	1	3	1	2	0	1
3116	Chemical engineering technicians		1	1	1	3	1	2	0	1
3117	Mining and metallurgical technicians		1	1	1	2	1	2	0	1
3118	Draughtspersons		0	0	0	0	0	0	0	1
3119	Physical and engineering science technicians not elsewhere classified		1	1	1	3	1	2	0	1
3121	Mining supervisors		2	1	1	2	1	2	0	1
3122	Manufacturing supervisors		2	1	1	3	1	2	0	1
3123	Construction supervisors		2	1	1	2	1	2	0	1
3131	Power production plant operators		2	1	1	3	1	2	0	1
3132	Incinerator and water treatment plant operators		2	1	1	3	1	2	0	1
3133	Chemical processing plant controllers		1	1	1	3	1	2	0	1
3134	Petroleum and natural gas refining plant operators		2	1	1	3	1	2	0	1
3135	Metal production process controllers		1	1	1	3	1	2	0	2
3139	Process control technicians not elsewhere classified		1	1	1	3	1	2	0	2
3141	Life science technicians (excluding medical)		1	1	1	3	1	2	0	1
3142	Agricultural technicians		1	1	1	2	1	2	0	1
3143	Forestry technicians		1	1	1	2	1	2	0	1
3151	Ships' engineers		1	1	1	2	2	2	0	1
3152	Ships' deck officers and pilots		1	1	1	3	2	2	0	1
3153	Aircraft pilots and related associate professionals		2	1	1	3	2	1	1	1
3154	Air traffic controllers		1	1	1	3	1	1	0	1
3155	Air traffic safety electronics technicians		1	1	1	3	1	1	0	2
3211	Medical imaging and therapeutic equipment technicians		2	2	1	3	1	1	0	1
3212	Medical and pathology laboratory technicians		2	1	1	3	1	1	0	1
3213	Pharmaceutical technicians and assistants		2	1	1	3	1	1	0	1
3214	Medical and dental prosthetic technicians		1	1	1	3	1	1	0	2
3221	Nursing associate professionals		3	3	3	3	3	1	0	1
3222	Midwifery associate professionals		3	2	3	3	3	1	0	1
3230	Traditional and complementary medicine associate professionals		2	2	3	3	2	1	1	3
3240	Veterinary technicians and assistants		2	2	2	3	2	1	0	1
3251	Dental assistants and therapists		2	2	3	3	2	1	0	2
3252	Medical records and health information technicians		0	0	0	0	0	0	0	2
3253	Community health workers	8620 Medical and dental practice activities	3	3	3	3	3	1	0	1
3253		8690 Other human health activities	3	3	3	3	3	1	0	1
3253		8710 Residential nursing care facilities	3	2	3	3	3	1	0	1
3253		8720 Residential care activities for mental retardation, mental health and substance abuse	3	3	3	3	3	1	0	1
3253		8730 Residential care activities for the elderly and disabled	3	2	3	3	3	1	0	1
3253		8790 Other residential care activities	3	2	3	3	3	1	0	1
3253		8810 Social work activities without accommodation for the elderly and disabled	2	2	3	3	2	1	0	1
3253		8890 Other social work activities without accommodation	3	2	3	3	2	1	0	1
3253		8610 Hospital activities	3	2	3	3	2	1	0	1
3254	Dispensing opticians		3	2	3	3	3	1	1	1
3255	Physiotherapy technicians and assistants		3	2	3	3	3	1	0	1
3256	Medical assistants	8620 Medical and dental practice activities	3	3	3	3	3	1	0	1
3256		8690 Other human health activities	3	3	3	3	3	1	0	1
3256		8710 Residential nursing care facilities	3	2	3	3	3	1	0	1
3256		8720 Residential care activities for mental retardation, mental health and substance abuse	3	3	3	3	3	1	0	1
3256		8730 Residential care activities for the elderly and disabled	3	2	3	3	3	1	0	1
3256		8790 Other residential care activities	3	2	3	3	3	1	0	1
3256		8810 Social work activities without accommodation for the elderly and disabled	2	2	3	3	3	1	0	1
3256		8890 Other social work activities without accommodation	3	2	3	3	3	1	0	1
3256		8610 Hospital activities	3	2	3	3	3	1	0	1
3257	Environmental and occupational health inspectors and associates		2	1	2	2	1	1	0	1
3258	Ambulance workers		3	3	3	3	3	1	0	2
3259	Health associate professionals not elsewhere classified	8620 Medical and dental practice activities	3	3	3	3	3	1	0	1
3259		8690 Other human health activities	3	3	3	3	3	1	0	1
3259		8710 Residential nursing care facilities	3	2	3	3	3	1	0	1
3259		8720 Residential care activities for mental retardation, mental health and substance abuse	3	3	3	3	3	1	0	1
3259		8730 Residential care activities for the elderly and disabled	3	2	3	3	3	1	0	1
3259		8790 Other residential care activities	3	2	3	3	3	1	0	1
3259		8810 Social work activities without accommodation for the elderly and disabled	2	2	3	3	3	1	0	1
3259		8890 Other social work activities without accommodation	3	2	3	3	3	1	0	1
3259		8610 Hospital activities	3	2	3	3	3	1	0	1
3311	Securities and finance dealers and brokers		0	0	0	0	0	0	0	2
3312	Credit and loans officers		0	0	0	0	0	0	0	2
3313	Accounting associate professionals		0	0	0	0	0	0	0	2
3314	Statistical, mathematical and related associate professionals		0	0	0	0	0	0	0	2
3315	Valuers and loss assessors		0	0	0	0	0	0	0	1
3321	Insurance representatives		0	0	0	0	0	0	0	1
3322	Commercial sales representatives		0	0	0	0	0	0	0	1
3323	Buyers		0	0	0	0	0	0	0	1
3324	Trade brokers		0	0	0	0	0	0	0	2
3331	Clearing and forwarding agents		0	0	0	0	0	0	0	2
3332	Conference and event planners		0	0	0	0	0	0	3	2
3333	Employment agents and contractors		0	0	0	0	0	0	0	1
3334	Real estate agents and property managers		1	2	2	3	1	1	0	1
3339	Business services agents not elsewhere classified		0	0	0	0	0	0	0	2
3341	Office supervisors		0	0	0	0	0	0	0	1
3342	Legal secretaries		1	1	1	3	1	1	0	1
3343	Administrative and executive secretaries		1	1	1	3	1	1	0	1
3344	Medical secretaries		1	1	1	3	1	1	0	1
3351	Customs and border inspectors		3	2	2	3	2	1	0	2
3352	Government tax and excise officials		0	0	0	0	0	0	0	2
3353	Government social benefits officials		0	0	0	0	0	0	0	1
3354	Government licensing officials		2	2	3	3	1	1	0	1
3355	Police inspectors and detectives		2	2	3	2	2	1	0	1
3359	Regulatory government associate professionals not elsewhere classified		0	0	0	0	0	0	0	2
3411	Legal and Related Associate Professionals		0	0	0	0	0	0	0	2
3412	Social work associate professionals		2	2	2	3	2	1	0	1
3413	Religious associate professionals		2	2	2	3	1	1	0	2
3421	Athletes and sports players		2	1	1	2	3	3	1	1
3422	Sports coaches, instructors and officials		2	2	1	3	2	2	1	1
3423	Fitness and recreation instructors and program leaders		2	2	1	3	2	2	2	1
3431	Photographers		1	2	0	2	1	1	2	2
3432	Interior designers and decorators		1	2	2	3	1	1	0	1
3433	Gallery, museum and library technicians		1	1	1	3	1	1	0	2
3434	Chefs		2	1	1	3	2	2	2	2
3435	Other artistic and cultural associate professionals		2	1	1	3	2	2	2	1
3511	Information and communications technology operations technicians		0	0	0	0	0	0	0	2
3512	Information and communications technology user support technicians		0	0	0	0	0	0	0	2
3513	Computer network and systems technicians		0	0	0	0	0	0	0	2
3514	Web technicians		0	0	0	0	0	0	0	1
3521	Broadcasting and audio-visual technicians		1	1	1	3	1	1	1	2
3522	Telecommunications engineering technicians		1	1	1	3	1	1	0	2
4110	General office clerks		1	1	1	3	1	1	0	2
4120	Secretaries (general)		1	1	1	3	1	1	0	1
4131	Typists and word processing operators		0	0	0	0	0	0	0	2
4132	Data entry clerks		0	0	0	0	0	0	0	2
4211	Bank tellers and related clerks		1	1	1	3	1	1	0	2
4212	Bookmakers, croupiers and related gaming workers		3	2	2	3	1	2	1	2
4213	Pawnbrokers and money-lenders		3	2	2	3	1	2	0	2
4214	Debt-collectors and related workers		1	2	2	3	1	1	0	1
4221	Travel consultants and clerks		0	0	0	0	0	0	2	2
4222	Contact centre information clerks		0	0	0	0	0	0	0	2
4223	Telephone switchboard operators		0	0	0	0	0	0	0	1
4224	Hotel receptionists		3	2	3	3	1	1	1	2
4225	Enquiry clerks		0	0	0	0	0	0	1	2
4226	Receptionists (general)		2	2	3	3	1	1	1	1
4227	Survey and market research interviewers		0	0	0	0	0	0	0	1
4229	Client information workers not elsewhere classified		0	0	0	0	0	0	0	1
4311	Accounting and bookkeeping clerks		0	0	0	0	0	0	0	1
4312	Statistical, finance and insurance clerks		0	0	0	0	0	0	0	1
4313	Payroll clerks		0	0	0	0	0	0	0	1
4321	Stock clerks		1	1	1	3	1	1	0	2
4322	Production clerks		0	0	0	0	0	0	0	1
4323	Transport clerks		0	0	0	0	0	0	0	1
4411	Library clerks		2	2	2	3	1	1	0	1
4412	Mail carriers and sorting clerks		1	1	1	2	1	1	0	2
4413	Coding, proof-reading and related clerks		0	0	0	0	0	0	0	2
4414	Scribes and related workers		1	1	1	3	1	1	0	2
4415	Filing and copying clerks		0	0	0	0	0	0	0	2
4416	Personnel clerks		0	0	0	0	0	0	0	1
4419	Clerical support workers not elsewhere classified		0	0	0	0	0	0	0	3
5111	Travel attendants and travel stewards		3	2	3	3	2	1	3	2
5112	Transport conductors		3	2	3	3	2	1	1	2
5113	Travel guides		3	2	2	2	2	1	2	2
5120	Cooks		2	1	2	3	2	2	2	2
5131	Waiters		3	2	3	3	2	1	3	2
5132	Bartenders		3	2	3	3	2	1	3	1
5141	Hairdressers		2	2	3	3	3	1	1	1
5142	Beauticians and related workers		2	2	3	3	3	1	1	2
5151	Cleaning and housekeeping supervisors in offices, hotels and other establishments		2	2	3	3	1	2	2	2
5152	Domestic housekeepers		1	2	3	3	2	2	2	2
5153	Building caretakers		2	2	3	2	1	2	1	2
5161	Astrologers, fortune-tellers and related workers		1	2	2	3	1	1	2	2
5162	Companions and valets		2	2	2	2	2	1	3	1
5163	Undertakers and embalmers		2	2	2	3	1	1	0	1
5164	Pet groomers and animal care workers		2	2	2	3	1	1	1	1
5165	Driving instructors		2	2	3	3	3	1	1	1
5169	Personal services workers not elsewhere classified		2	2	2	3	2	1	2	1
5211	Stall and market salespersons		3	2	3	1	2	1	2	1
5212	Street food salespersons		3	2	3	1	2	1	3	1
5221	Shop keepers		3	2	3	3	2	1	1	1
5222	Shop supervisors		3	2	3	3	2	1	2	1
5223	Shop sales assistants		3	2	3	3	2	1	3	1
5230	Cashiers and ticket clerks		3	2	3	3	2	1	1	1
5241	Fashion and other models		1	1	1	3	2	3	3	2
5242	Sales demonstrators		2	2	2	3	1	1	2	2
5243	Door to door salespersons		3	2	3	2	1	2	2	1
5244	Contact centre salespersons		0	0	0	0	0	0	1	1
5245	Service station attendants		3	2	3	3	2	1	3	1
5246	Food service counter attendants		3	2	3	3	2	1	3	2
5249	Sales workers not elsewhere classified		3	2	3	3	2	1	2	1
5311	Child care workers		3	2	3	3	3	2	0	1
5312	Teachers' aides		2	2	3	3	2	2	1	1
5321	Health care assistants		3	3	3	3	3	1	0	1
5322	Home-based personal care workers		2	3	3	3	3	1	0	1
5329	Personal care workers in health services not elsewhere classified		3	3	3	3	3	1	0	1
5411	Fire-fighters		2	2	2	2	2	1	0	1
5412	Police officers		3	2	3	2	2	1	0	1
5413	Prison guards		3	2	3	3	2	1	0	1
5414	Security guards		3	2	3	3	2	1	3	1
5419	Protective services workers not elsewhere classified		3	2	3	2	2	1	3	1
6111	Field crop and vegetable growers		1	1	1	1	1	2	0	2
6112	Tree and shrub crop growers		1	1	1	1	1	2	0	1
6113	Gardeners, horticultural and nursery growers		1	1	1	1	1	2	0	1
6114	Mixed crop growers		1	1	1	1	1	2	0	1
6121	Livestock and dairy producers		1	1	1	1	1	2	0	1
6122	Poultry producers		1	1	1	1	1	2	0	1
6123	Apiarists and sericulturists		1	1	1	1	1	2	0	1
6129	Animal producers not elsewhere classified		1	1	1	1	1	2	0	1
6130	Mixed crop and animal producers		1	1	1	1	1	2	0	1
6210	Forestry and related workers		1	1	1	1	1	2	0	0
6221	Aquaculture workers		1	1	1	1	1	2	0	3
6222	Inland and coastal waters fishery workers		1	1	1	1	2	2	0	3
6223	Deep-sea fishery workers		1	1	1	1	2	2	0	0
6224	Hunters and trappers		1	1	1	1	1	2	0	0
6310	Subsistence crop farmers		0	0	0	0	0	0	0	0
6320	Subsistence livestock farmers		0	0	0	0	0	0	0	0
6330	Subsistence mixed crop and livestock farmers		0	0	0	0	0	0	0	0
6340	Subsistence fishers, hunters, trappers and gatherers		0	0	0	0	0	0	0	0
7111	House builders		2	1	1	1	2	2	0	1
7112	Bricklayers and related workers		2	1	1	1	2	2	0	1
7113	Stonemasons, stone cutters, splitters and carvers		2	1	1	1	2	2	0	2
7114	Concrete placers, concrete finishers and related workers		2	1	1	1	2	2	0	3
7115	Carpenters and joiners		1	1	1	2	2	2	0	1
7119	Building frame and related trades workers not elsewhere classified		2	1	1	1	2	2	0	2
7121	Roofers		1	1	1	1	2	2	0	2
7122	Floor layers and tile setters		1	1	1	3	2	2	0	2
7123	Plasterers		1	1	1	3	2	2	0	2
7124	Insulation workers		1	1	1	3	2	2	0	2
7125	Glaziers		1	1	2	1	2	2	0	2
7126	Plumbers and pipe fitters		1	1	1	3	2	2	0	1
7127	Air conditioning and refrigeration mechanics		1	1	2	2	2	2	0	1
7131	Painters and related workers		1	1	2	2	2	2	0	2
7132	Spray painters and varnishers		1	1	1	3	2	1	0	2
7133	Building structure cleaners		2	1	1	2	2	2	0	3
7211	Metal moulders and coremakers		1	1	1	2	2	2	0	2
7212	Welders and flamecutters		1	1	1	2	2	2	0	3
7213	Sheet-metal workers		1	1	1	3	2	2	0	2
7214	Structural-metal preparers and erectors		1	1	1	2	2	2	0	2
7215	Riggers and cable splicers		1	1	1	2	2	2	0	2
7221	Blacksmiths, hammersmiths and forging press workers		1	1	1	3	2	2	0	2
7222	Toolmakers and related workers		1	1	1	3	1	2	0	1
7223	Metal working machine tool setters and operators		1	1	1	3	1	2	0	2
7224	Metal polishers, wheel grinders and tool sharpeners		1	1	1	3	1	2	0	2
7231	Motor vehicle mechanics and repairers		2	1	2	3	2	2	1	2
7232	Aircraft engine mechanics and repairers		1	1	1	2	2	2	1	2
7233	Agricultural and industrial machinery mechanics and repairers		1	1	1	2	2	2	0	2
7234	Bicycle and related repairers		2	1	2	3	2	2	0	2
7311	Precision-instrument makers and repairers		1	1	1	3	1	2	1	2
7312	Musical instrument makers and tuners		1	1	1	3	1	2	1	2
7313	Jewellery and precious-metal workers		1	1	1	3	1	2	1	2
7314	Potters and related workers		1	1	1	3	1	2	1	1
7315	Glass makers, cutters, grinders and finishers		1	1	1	3	1	2	1	1
7316	Sign writers, decorative painters, engravers and etchers		1	1	1	3	1	2	1	1
7317	Handicraft workers in wood, basketry and related materials		1	1	1	3	1	2	1	2
7318	Handicraft workers in textile, leather and related materials		1	1	1	3	1	2	1	2
7319	Handicraft workers not elsewhere classified		1	1	1	3	1	2	1	2
7321	Pre-press technicians		1	1	1	3	1	2	0	1
7322	Printers		1	1	1	3	1	2	0	2
7323	Print finishing and binding workers		1	1	1	3	1	2	0	1
7411	Building and related electricians		1	1	1	2	1	2	0	1
7412	Electrical mechanics and fitters		1	1	1	3	1	2	0	2
7413	Electrical line installers and repairers		1	1	1	2	1	2	0	1
7421	Electronics mechanics and servicers		1	1	1	3	1	2	0	2
7422	Information and communications technology installers and servicers		1	1	1	2	1	2	0	2
7511	Butchers, fishmongers and related food preparers		2	2	2	3	2	2	0	2
7512	Bakers, pastry-cooks and confectionery makers		2	2	2	3	2	2	0	1
7513	Dairy-products makers		1	1	1	3	1	2	0	2
7514	Fruit, vegetable and related preservers		1	1	1	3	1	2	0	3
7515	Food and beverage tasters and graders		1	1	1	3	1	2	0	2
7516	Tobacco preparers and tobacco products makers		1	1	1	3	1	2	0	3
7521	Wood treaters		1	1	1	3	1	2	0	1
7522	Cabinet-makers and related workers		1	1	1	3	1	2	0	1
7523	Woodworking-machine tool setters and operators		1	1	1	3	1	2	0	1
7531	Tailors, dressmakers, furriers and hatters		1	1	2	3	2	2	0	2
7532	Garment and related pattern-makers and cutters		2	1	1	3	1	2	0	3
7533	Sewing, embroidery and related workers		2	1	1	3	1	2	0	3
7534	Upholsterers and related workers		1	1	1	3	1	2	0	2
7535	Pelt dressers, tanners and fellmongers		1	1	1	3	1	2	0	3
7536	Shoemakers and related workers		2	2	2	3	1	2	0	1
7541	Underwater divers		1	1	1	1	2	1	0	0
7542	Shotfirers and blasters		1	1	1	1	1	2	0	0
7543	Product graders and testers (excluding foods and beverages)		1	1	1	3	1	2	0	2
7544	Fumigators and other pest and weed controllers		1	1	1	2	1	2	0	2
7549	Craft and related workers not elsewhere classified		1	1	1	3	1	2	0	1
8111	Miners and quarriers		2	1	1	1	2	2	0	3
8112	Mineral and stone processing plant operators		1	1	1	2	1	2	0	1
8113	Well drillers and borers and related workers		1	1	1	1	2	2	0	1
8114	Cement, stone and other mineral products machine operators		1	1	1	2	1	2	0	3
8121	Metal processing plant operators		1	1	1	3	1	2	0	3
8122	Metal finishing, plating and coating machine operators		1	1	1	3	1	2	0	3
8131	Chemical products plant and machine operators		1	1	1	3	1	2	0	2
8132	Photographic products machine operators		1	1	1	3	1	2	0	0
8141	Rubber products machine operators		1	1	1	3	1	2	0	3
8142	Plastic products machine operators		1	1	1	3	1	2	0	3
8143	Paper products machine operators		1	1	1	3	1	2	0	3
8151	Fibre preparing, spinning and winding machine operators		1	1	1	3	1	2	0	1
8152	Weaving and knitting machine operators		1	1	1	3	1	2	0	2
8153	Sewing machine operators		1	1	1	3	1	2	0	2
8154	Bleaching, dyeing and fabric cleaning machine operators		1	1	1	3	1	2	0	2
8155	Fur and leather preparing machine operators		1	1	1	3	1	2	0	2
8156	Shoemaking and related machine operators		1	1	1	3	1	2	0	2
8157	Laundry machine operators		1	1	1	3	1	2	1	2
8159	Textile, fur and leather products machine operators not elsewhere classified		1	1	1	3	1	2	0	2
8160	Food and related products machine operators		1	1	1	3	1	2	1	3
8171	Pulp and papermaking plant operators		1	1	1	3	1	2	0	3
8172	Wood processing plant operators		1	1	1	3	1	2	0	3
8181	Glass and ceramics plant operators		1	1	1	3	1	2	0	3
8182	Steam engine and boiler operators		1	1	1	3	1	2	0	3
8183	Packing, bottling and labelling machine operators		1	1	1	3	1	2	0	3
8189	Stationary plant and machine operators not elsewhere classified		1	1	1	3	1	2	0	3
8211	Mechanical machinery assemblers		1	1	1	3	1	2	0	2
8212	Electrical and electronic equipment assemblers		1	1	1	3	1	2	0	2
8219	Assemblers not elsewhere classified		1	1	1	3	1	2	0	3
8311	Locomotive engine drivers		1	1	1	3	1	1	0	1
8312	Railway brake, signal and switch operators		1	1	1	3	1	1	0	3
8321	Motorcycle drivers		1	1	1	1	1	1	1	1
8322	Car, taxi and van drivers		3	2	2	3	2	1	2	1
8331	Bus and tram drivers		3	2	2	3	1	1	1	2
8332	Heavy truck and lorry drivers		1	1	1	3	1	1	0	2
8341	Mobile farm and forestry plant operators		1	1	1	2	1	1	0	1
8342	Earthmoving and related plant operators		1	1	1	2	1	1	0	1
8343	Crane, hoist and related plant operators		1	1	1	2	1	1	0	1
8344	Lifting truck operators		1	1	1	2	1	1	0	3
8350	Ships' deck crews and related workers		1	1	1	1	2	2	1	2
9111	Domestic cleaners and helpers		1	2	3	3	2	2	3	2
9112	Cleaners and helpers in offices, hotels and other establishments		2	2	3	3	2	2	3	3
9121	Hand launderers and pressers		2	1	2	3	1	2	3	3
9122	Vehicle cleaners		1	1	1	1	1	2	3	2
9123	Window cleaners		1	1	1	1	1	2	1	2
9129	Other cleaning workers		2	2	2	2	1	2	2	3
9211	Crop farm labourers		1	1	1	1	1	2	2	2
9212	Livestock farm labourers		1	1	1	1	1	2	2	1
9213	Mixed crop and livestock farm labourers		1	1	1	1	1	2	2	1
9214	Garden and horticultural labourers		1	1	1	1	1	2	2	3
9215	Forestry labourers		1	1	1	1	1	2	1	2
9216	Fishery and aquaculture labourers		1	1	1	1	1	2	1	1
9311	Mining and quarrying labourers		1	1	1	1	1	2	1	1
9312	Civil engineering labourers		1	1	1	2	1	2	1	1
9313	Building construction labourers		1	1	1	1	2	2	0	3
9321	Hand packers		1	1	1	3	2	2	1	3
9329	Manufacturing labourers not elsewhere classified		1	1	1	3	2	2	1	3
9331	Hand and pedal vehicle drivers		1	1	1	1	1	2	3	2
9332	Drivers of animal-drawn vehicles and machinery		1	1	1	1	1	2	3	2
9333	Freight handlers		1	1	1	2	2	2	0	2
9334	Shelf fillers		2	2	2	3	3	2	1	1
9411	Fast food preparers		2	2	2	3	2	2	2	2
9412	Kitchen helpers		2	2	2	3	2	2	3	2
9510	Street and related service workers		3	2	2	1	2	2	3	2
9520	Street vendors (excluding food)		3	2	2	1	2	2	3	2
9611	Garbage and recycling collectors		1	1	2	1	2	2	0	2
9612	Refuse sorters		1	1	2	2	2	2	0	2
9613	Sweepers and related labourers		2	1	2	1	2	2	0	2
9621	Messengers, package deliverers and luggage porters		3	2	3	1	2	1	2	2
9622	Odd job persons		1	2	2	2	2	1	3	2
9623	Meter readers and vending-machine collectors		2	1	2	2	1	1	0	2
9624	Water and firewood collectors		1	1	1	1	1	1	0	2
9629	Elementary workers not elsewhere classified		2	2	2	2	2	2	0	2

## Sheet: S1.3 United Kingdom
ISCO-08	Job title	Sector	Number	Nature of contacts	Contaminated workspaces	Location	Social distance	Face Covering	Income insecurity	Migrants
0110	Commissioned armed forces officers		3	1	1	3	1	2	0	0
0210	Non-commissioned armed forces officers		3	1	1	3	1	2	0	1
0310	Armed forces occupations, other ranks		2	1	1	2	2	2	0	1
1111	Legislators		2	1	1	3	1	2	0	1
1112	Senior government officials		2	1	1	3	1	2	0	1
1113	Traditional chiefs and heads of village		0	0	0	0	0	0	0	0
1114	Senior officials of special-interest organizations		0	0	0	0	0	0	0	1
1120	Managing directors and chief executives		0	0	0	0	0	0	0	1
1211	Finance managers		0	0	0	0	0	0	0	1
1212	Human resource managers		0	0	0	0	0	0	0	1
1213	Policy and planning managers		0	0	0	0	0	0	0	1
1219	Business services and administration managers not elsewhere classified		0	0	0	0	0	0	0	1
1221	Sales and marketing managers		0	0	0	0	0	0	0	1
1222	Advertising and public relations managers		0	0	0	0	0	0	0	1
1223	Research and development managers		0	0	0	0	0	0	1	2
1311	Agricultural and forestry production managers		1	1	0	2	1	2	0	1
1312	Aquaculture and fisheries production managers		1	1	0	2	1	2	0	1
1321	Manufacturing managers		3	1	1	3	1	2	1	1
1322	Mining managers		3	1	1	3	1	2	0	1
1323	Construction managers		3	1	1	2	1	2	0	1
1324	Supply, distribution and related managers		2	1	1	3	1	2	1	1
1330	Information and communications technology service managers		0	0	0	0	0	0	0	1
1341	Child care services managers		1	1	1	3	1	2	1	2
1342	Health services managers		3	3	3	3	1	2	1	1
1343	Aged care services managers		3	3	3	3	1	2	0	1
1344	Social welfare managers		1	1	0	3	1	2	0	1
1345	Education managers		3	1	1	3	1	2	0	2
1346	Financial and insurance services branch managers		2	2	2	3	1	2	1	2
1349	Professional services managers not elsewhere classified		3	1	0	3	1	2	0	0
1411	Hotel managers		3	2	3	3	1	2	1	2
1412	Restaurant managers		2	2	3	3	1	2	1	2
1420	Retail and wholesale trade managers		3	2	3	3	1	2	0	1
1431	Sports, recreation and cultural centre managers		2	2	3	2	1	2	1	2
1439	Services managers not elsewhere classified		2	2	3	3	1	2	0	2
2111	Physicists and astronomers		0	0	0	0	0	0	0	2
2112	Meteorologists		0	0	0	0	0	0	0	2
2113	Chemists		1	1	1	3	1	2	0	2
2114	Geologists and geophysicists		0	0	0	0	0	0	0	2
2120	Mathematicians, actuaries and statisticians		0	0	0	0	0	0	0	2
2131	Biologists, botanists, zoologists and related professionals		1	1	1	2	1	2	1	2
2132	Farming, forestry and fisheries advisers		1	2	0	2	1	2	1	2
2133	Environmental protection professionals		1	1	1	2	1	2	0	2
2141	Industrial and production engineers		2	1	1	3	1	2	1	1
2142	Civil engineers		1	1	1	3	1	2	0	1
2143	Environmental engineers		1	1	1	3	1	2	0	2
2144	Mechanical engineers		2	1	1	3	1	2	1	1
2145	Chemical engineers		2	1	1	3	1	2	1	1
2146	Mining engineers, metallurgists and related professionals		2	1	1	3	1	2	0	1
2149	Engineering professionals not elsewhere classified		1	1	1	3	1	2	0	1
2151	Electrical engineers		1	1	1	3	1	2	0	1
2152	Electronics engineers		1	1	1	3	1	2	0	1
2153	Telecommunications engineers		1	1	1	3	1	2	1	1
2161	Building architects		1	1	0	2	1	2	1	1
2162	Landscape architects		1	1	0	3	1	2	1	1
2163	Product and garment designers		1	1	1	3	1	2	1	2
2164	Town and traffic planners		0	0	0	0	0	0	0	1
2165	Cartographers and surveyors		0	0	0	0	0	0	0	1
2166	Graphic and multimedia designers		0	0	0	0	0	0	0	2
2211	Generalist medical practitioners		2	3	3	3	2	1	1	2
2212	Specialist medical practitioners		2	3	3	3	3	1	1	2
2221	Nursing professionals	8620 Medical and dental practice activities	3	3	3	3	3	1	1	1
2221		8690 Other human health activities	3	3	3	3	3	1	1	1
2221		8710 Residential nursing care facilities	3	3	3	3	3	1	1	1
2221		8720 Residential care activities for mental retardation, mental health and substance abuse	2	3	3	3	3	1	1	1
2221		8730 Residential care activities for the elderly and disabled	2	2	3	3	3	1	1	1
2221		8790 Other residential care activities	3	3	3	3	3	1	1	1
2221		8810 Social work activities without accommodation for the elderly and disabled	2	2	3	3	3	1	1	1
2221		8890 Other social work activities without accommodation	2	2	3	3	2	1	1	1
2221		8610 Hospital activities	2	2	3	3	2	1	1	1
2222	Midwifery professionals		2	2	3	3	3	1	1	1
2230	Traditional and complementary medicine professionals		2	3	3	3	3	1	0	1
2240	Paramedical practitioners	8620 Medical and dental practice activities	3	3	3	3	3	1	0	1
2240		8690 Other human health activities	3	3	3	3	3	1	0	1
2240		8710 Residential nursing care facilities	3	2	3	3	3	1	0	1
2240		8720 Residential care activities for mental retardation, mental health and substance abuse	2	3	3	3	3	1	0	1
2240		8730 Residential care activities for the elderly and disabled	2	2	3	3	3	1	0	1
2240		8790 Other residential care activities	2	3	3	3	3	1	0	1
2240		8810 Social work activities without accommodation for the elderly and disabled	2	2	3	3	3	1	0	1
2240		8890 Other social work activities without accommodation	2	2	3	3	2	1	0	1
2240		8610 Hospital activities	2	2	3	3	2	1	0	1
2250	Veterinarians		2	2	3	3	2	1	0	2
2261	Dentists		2	2	3	3	3	1	0	2
2262	Pharmacists		3	3	2	3	1	1	1	2
2263	Environmental and occupational health and hygiene professionals		2	2	2	3	1	2	0	1
2264	Physiotherapists		2	2	3	3	3	1	1	1
2265	Dieticians and nutritionists		2	2	3	3	1	1	0	1
2266	Audiologists and speech therapists		2	2	2	3	2	2	0	1
2267	Optometrists and ophthalmic opticians		2	2	3	3	3	1	0	2
2269	Health professionals not elsewhere classified	8620 Medical and dental practice activities	3	3	3	3	2	1	0	1
2269		8690 Other human health activities	3	2	3	3	2	1	0	1
2269		8710 Residential nursing care facilities	2	2	3	3	2	1	0	1
2269		8720 Residential care activities for mental retardation, mental health and substance abuse	2	2	3	3	2	1	0	1
2269		8730 Residential care activities for the elderly and disabled	2	2	3	3	2	1	0	1
2269		8790 Other residential care activities	3	2	3	3	2	1	0	1
2269		8810 Social work activities without accommodation for the elderly and disabled	2	2	3	3	2	1	0	1
2269		8890 Other social work activities without accommodation	2	2	3	3	2	1	0	1
2269		8610 Hospital activities	2	2	3	3	2	1	0	1
2310	University and higher education teachers		0	0	0	0	0	0	1	2
2320	Vocational education teachers		3	2	3	3	2	2	1	2
2330	Secondary education teachers		3	2	3	3	2	2	1	2
2341	Primary school teachers		2	1	1	3	2	2	0	2
2342	Early childhood educators		2	2	3	3	3	2	0	2
2351	Education methods specialists		1	2	1	3	1	2	0	2
2352	Special needs teachers		2	2	2	3	2	2	1	2
2353	Other language teachers		0	0	0	0	0	0	1	2
2354	Other music teachers		2	2	2	3	1	2	1	2
2355	Other arts teachers		2	2	2	3	1	2	0	1
2356	Information technology trainers		0	0	0	0	0	0	0	1
2359	Teaching professionals not elsewhere classified		2	2	2	3	1	2	1	2
2411	Accountants		1	2	2	3	1	2	0	1
2412	Financial and investment advisers		0	0	0	0	0	0	1	1
2413	Financial analysts		2	1	0	3	1	2	1	1
2421	Management and organization analysts		0	0	0	0	0	0	0	1
2422	Policy administration professionals		1	1	0	3	1	2	1	2
2423	Personnel and careers professionals		0	0	0	0	0	0	0	1
2424	Training and staff development professionals		0	0	0	0	0	0	0	1
2431	Advertising and marketing professionals		0	0	0	0	0	0	0	2
2432	Public relations professionals		0	0	0	0	0	0	1	2
2433	Technical and medical sales professionals (excluding ICT)		1	2	2	3	1	2	0	2
2434	Information and communications technology sales professionals		0	0	0	0	0	0	0	2
2511	Systems analysts		0	0	0	0	0	0	0	2
2512	Software developers		0	0	0	0	0	0	0	2
2513	Web and multimedia developers		0	0	0	0	0	0	0	2
2514	Applications programmers		0	0	0	0	0	0	0	2
2519	Software and applications developers and analysts not elsewhere classified		0	0	0	0	0	0	0	2
2521	Database designers and administrators		0	0	0	0	0	0	0	2
2522	Systems administrators		0	0	0	0	0	0	0	1
2523	Computer network professionals		0	0	0	0	0	0	0	2
2529	Database and network professionals not elsewhere classified		0	0	0	0	0	0	0	2
2611	Lawyers		2	2	3	3	1	2	0	1
2612	Judges		3	2	1	3	1	2	1	1
2619	Legal professionals not elsewhere classified		1	2	0	3	1	2	0	1
2621	Archivists and curators		1	1	1	3	1	2	1	1
2622	Librarians and related information professionals		2	2	3	3	1	2	1	1
2631	Economists		2	1	0	3	1	2	0	2
2632	Sociologists, anthropologists and related professionals		0	0	0	0	0	0	1	2
2633	Philosophers, historians and political scientists		0	0	0	0	0	0	1	2
2634	Psychologists		2	2	2	3	1	1	0	1
2635	Social work and counselling professionals	8620 Medical and dental practice activities	3	2	3	3	2	1	0	1
2635		8690 Other human health activities	3	2	3	3	2	1	0	1
2635		8710 Residential nursing care facilities	2	2	3	3	2	1	0	1
2635		8720 Residential care activities for mental retardation, mental health and substance abuse	2	2	3	3	2	1	0	1
2635		8730 Residential care activities for the elderly and disabled	2	2	3	3	2	1	0	1
2635		8790 Other residential care activities	3	2	3	3	2	1	0	1
2635		8810 Social work activities without accommodation for the elderly and disabled	2	2	3	3	2	1	0	1
2635		8890 Other social work activities without accommodation	2	2	3	3	2	2	0	1
2635		8610 Hospital activities	2	2	3	3	2	2	0	1
2636	Religious professionals		3	2	3	3	2	2	0	1
2641	Authors and related writers		0	0	0	0	0	0	1	1
2642	Journalists		1	2	0	3	1	2	1	2
2643	Translators, interpreters and other linguists		0	0	0	0	0	0	1	1
2651	Visual artists		0	0	0	0	0	0	0	1
2652	Musicians, singers and composers		1	1	1	3	1	3	1	1
2653	Dancers and choreographers		1	1	1	3	2	3	0	1
2654	Film, stage and related directors and producers		2	1	1	3	2	3	0	1
2655	Actors		2	1	1	3	3	3	1	1
2656	Announcers on radio, television and other media		2	1	1	3	1	3	1	1
2659	Creative and performing artists not elsewhere classified		1	2	2	3	2	3	1	1
3111	Chemical and physical science technicians		2	1	1	3	1	2	1	1
3112	Civil engineering technicians		2	1	1	3	1	2	0	2
3113	Electrical engineering technicians		2	1	1	3	1	2	0	1
3114	Electronics engineering technicians		2	1	1	3	1	2	0	1
3115	Mechanical engineering technicians		2	1	1	3	1	2	0	1
3116	Chemical engineering technicians		2	1	1	3	1	2	0	1
3117	Mining and metallurgical technicians		2	1	1	3	1	2	0	1
3118	Draughtspersons		0	0	0	0	0	0	0	2
3119	Physical and engineering science technicians not elsewhere classified		2	1	1	3	1	2	1	1
3121	Mining supervisors		3	1	1	3	1	2	0	2
3122	Manufacturing supervisors		3	1	1	3	1	2	0	1
3123	Construction supervisors		3	1	1	2	1	2	1	3
3131	Power production plant operators		2	1	1	3	1	2	0	2
3132	Incinerator and water treatment plant operators		2	1	1	3	1	2	0	2
3133	Chemical processing plant controllers		2	1	1	3	1	2	1	2
3134	Petroleum and natural gas refining plant operators		2	1	1	3	1	2	1	2
3135	Metal production process controllers		2	1	1	3	1	2	1	2
3139	Process control technicians not elsewhere classified		2	1	1	3	1	2	0	1
3141	Life science technicians (excluding medical)		1	1	1	3	1	2	1	1
3142	Agricultural technicians		1	1	1	3	1	2	0	1
3143	Forestry technicians		1	1	1	1	1	2	0	1
3151	Ships' engineers		1	1	1	2	2	2	0	1
3152	Ships' deck officers and pilots		1	1	1	3	3	2	0	1
3153	Aircraft pilots and related associate professionals		3	2	1	3	3	2	0	1
3154	Air traffic controllers		2	1	1	3	1	2	0	1
3155	Air traffic safety electronics technicians		2	1	1	3	1	2	0	1
3211	Medical imaging and therapeutic equipment technicians		2	3	3	3	3	1	1	1
3212	Medical and pathology laboratory technicians		2	1	1	3	1	1	1	1
3213	Pharmaceutical technicians and assistants		3	3	3	3	1	1	0	1
3214	Medical and dental prosthetic technicians		1	2	2	3	2	1	1	1
3221	Nursing associate professionals		3	3	3	3	3	1	1	2
3222	Midwifery associate professionals		2	2	3	3	3	1	1	1
3230	Traditional and complementary medicine associate professionals		2	2	3	3	2	1	0	1
3240	Veterinary technicians and assistants		2	2	3	3	2	1	0	2
3251	Dental assistants and therapists		2	2	3	3	3	1	0	2
3252	Medical records and health information technicians		1	1	1	3	1	2	0	1
3253	Community health workers	8620 Medical and dental practice activities	2	2	3	3	2	1	1	1
3253		8690 Other human health activities	2	2	3	3	2	1	1	1
3253		8710 Residential nursing care facilities	2	2	3	3	2	1	1	1
3253		8720 Residential care activities for mental retardation, mental health and substance abuse	2	2	3	3	2	1	1	1
3253		8730 Residential care activities for the elderly and disabled	2	2	3	3	2	1	1	1
3253		8790 Other residential care activities	2	2	3	3	2	1	1	1
3253		8810 Social work activities without accommodation for the elderly and disabled	2	2	3	3	2	1	1	1
3253		8890 Other social work activities without accommodation	2	2	3	3	2	1	1	1
3253		8610 Hospital activities	2	2	3	3	2	1	1	1
3254	Dispensing opticians		2	2	3	3	2	1	1	1
3255	Physiotherapy technicians and assistants		2	2	3	3	3	1	0	1
3256	Medical assistants	8620 Medical and dental practice activities	3	3	3	3	3	1	0	1
3256		8690 Other human health activities	3	3	3	3	3	1	0	1
3256		8710 Residential nursing care facilities	2	3	3	3	3	1	0	1
3256		8720 Residential care activities for mental retardation, mental health and substance abuse	2	2	3	3	3	1	0	1
3256		8730 Residential care activities for the elderly and disabled	2	2	3	3	3	1	0	1
3256		8790 Other residential care activities	3	2	3	3	3	1	0	1
3256		8810 Social work activities without accommodation for the elderly and disabled	2	2	3	3	3	1	0	1
3256		8890 Other social work activities without accommodation	2	2	3	3	2	1	0	1
3256		8610 Hospital activities	2	2	3	3	2	1	0	1
3257	Environmental and occupational health inspectors and associates		2	2	2	3	1	2	1	1
3258	Ambulance workers		2	3	3	2	3	1	1	1
3259	Health associate professionals not elsewhere classified	8620 Medical and dental practice activities	3	3	3	3	2	1	0	1
3259		8690 Other human health activities	3	3	3	3	2	1	0	1
3259		8710 Residential nursing care facilities	2	3	3	3	2	1	0	1
3259		8720 Residential care activities for mental retardation, mental health and substance abuse	2	2	3	3	2	1	0	1
3259		8730 Residential care activities for the elderly and disabled	2	2	3	3	2	1	0	1
3259		8790 Other residential care activities	3	2	3	3	2	1	0	1
3259		8810 Social work activities without accommodation for the elderly and disabled	2	2	3	3	2	1	0	1
3259		8890 Other social work activities without accommodation	2	2	3	3	2	1	0	1
3259		8610 Hospital activities	2	2	3	3	2	1	0	1
3311	Securities and finance dealers and brokers		2	1	0	3	1	2	0	1
3312	Credit and loans officers		0	0	0	0	0	0	0	1
3313	Accounting associate professionals		0	0	0	0	0	0	0	1
3314	Statistical, mathematical and related associate professionals		0	0	0	0	0	0	0	1
3315	Valuers and loss assessors		1	2	2	3	1	2	1	1
3321	Insurance representatives		0	0	0	0	0	0	0	1
3322	Commercial sales representatives		0	0	0	0	0	0	0	2
3323	Buyers		0	0	0	0	0	0	0	2
3324	Trade brokers		2	1	0	3	1	2	0	1
3331	Clearing and forwarding agents		1	1	0	3	1	2	0	1
3332	Conference and event planners		0	0	0	0	0	0	1	2
3333	Employment agents and contractors		0	0	0	0	0	0	0	1
3334	Real estate agents and property managers		2	2	2	3	1	2	1	2
3339	Business services agents not elsewhere classified		1	1	1	3	1	2	0	1
3341	Office supervisors		2	1	0	3	1	2	1	1
3342	Legal secretaries		1	1	1	3	1	2	0	1
3343	Administrative and executive secretaries		0	0	0	0	0	0	0	1
3344	Medical secretaries		3	3	2	3	1	1	1	1
3351	Customs and border inspectors		2	2	3	2	1	2	1	1
3352	Government tax and excise officials		0	0	0	0	0	0	1	1
3353	Government social benefits officials		0	0	0	0	0	0	0	1
3354	Government licensing officials		0	0	0	0	0	0	0	1
3355	Police inspectors and detectives		2	2	2	2	2	2	0	0
3359	Regulatory government associate professionals not elsewhere classified		1	1	0	3	1	2	1	1
3411	Legal and Related Associate Professionals		2	2	3	2	1	2	1	1
3412	Social work associate professionals		2	2	2	3	2	2	1	1
3413	Religious associate professionals		3	2	3	3	2	2	0	1
3421	Athletes and sports players		2	1	1	2	3	3	1	1
3422	Sports coaches, instructors and officials		2	1	1	2	2	3	1	1
3423	Fitness and recreation instructors and program leaders		2	2	3	2	2	2	1	1
3431	Photographers		1	2	0	2	1	2	1	1
3432	Interior designers and decorators		1	2	2	3	1	2	1	2
3433	Gallery, museum and library technicians		1	1	1	3	1	1	1	1
3434	Chefs		1	1	1	3	2	2	1	2
3435	Other artistic and cultural associate professionals		2	1	1	3	2	2	1	1
3511	Information and communications technology operations technicians		0	0	0	0	0	0	0	1
3512	Information and communications technology user support technicians		1	1	0	3	1	2	0	1
3513	Computer network and systems technicians		0	0	0	0	0	0	0	1
3514	Web technicians		0	0	0	0	0	0	0	2
3521	Broadcasting and audio-visual technicians		2	1	1	3	1	2	1	1
3522	Telecommunications engineering technicians		1	1	0	3	1	2	0	1
4110	General office clerks		2	1	1	3	1	2	1	1
4120	Secretaries (general)		2	1	1	3	1	2	0	1
4131	Typists and word processing operators		0	0	0	0	0	0	1	1
4132	Data entry clerks		0	0	0	0	0	0	1	1
4211	Bank tellers and related clerks		3	2	3	3	1	1	1	1
4212	Bookmakers, croupiers and related gaming workers		3	2	3	3	1	1	2	1
4213	Pawnbrokers and money-lenders		2	2	3	3	1	1	0	2
4214	Debt-collectors and related workers		2	2	2	3	1	1	0	2
4221	Travel consultants and clerks		3	2	3	3	1	2	0	1
4222	Contact centre information clerks		3	1	1	3	1	2	1	2
4223	Telephone switchboard operators		0	0	0	0	0	0	1	2
4224	Hotel receptionists		3	2	3	3	1	1	1	1
4225	Enquiry clerks		0	0	0	0	0	0	1	2
4226	Receptionists (general)		2	2	3	3	1	1	1	1
4227	Survey and market research interviewers		0	0	0	0	0	0	1	2
4229	Client information workers not elsewhere classified		0	0	0	0	0	0	0	1
4311	Accounting and bookkeeping clerks		0	0	0	0	0	0	0	1
4312	Statistical, finance and insurance clerks		0	0	0	0	0	0	0	1
4313	Payroll clerks		0	0	0	0	0	0	0	1
4321	Stock clerks		1	1	1	3	1	2	1	1
4322	Production clerks		2	1	0	3	1	2	0	1
4323	Transport clerks		2	1	0	3	1	2	1	1
4411	Library clerks		3	2	3	3	1	2	0	1
4412	Mail carriers and sorting clerks		3	2	3	3	1	2	1	1
4413	Coding, proof-reading and related clerks		0	0	0	0	0	0	1	1
4414	Scribes and related workers		1	2	2	3	1	2	1	1
4415	Filing and copying clerks		1	1	1	3	1	2	1	1
4416	Personnel clerks		0	0	0	0	0	0	0	1
4419	Clerical support workers not elsewhere classified		0	0	0	0	0	0	1	1
5111	Travel attendants and travel stewards		3	2	3	3	3	1	1	1
5112	Transport conductors		3	2	3	3	2	1	1	1
5113	Travel guides		3	2	3	2	2	1	1	1
5120	Cooks		1	1	1	3	2	2	1	2
5131	Waiters		3	2	3	3	3	1	3	2
5132	Bartenders		3	2	3	3	2	1	3	2
5141	Hairdressers		2	2	3	3	3	1	1	2
5142	Beauticians and related workers		2	2	3	3	3	1	1	2
5151	Cleaning and housekeeping supervisors in offices, hotels and other establishments		3	2	3	3	1	2	1	3
5152	Domestic housekeepers		1	2	2	3	2	2	0	2
5153	Building caretakers		3	2	3	3	1	2	1	2
5161	Astrologers, fortune-tellers and related workers		0	0	0	0	0	0	1	2
5162	Companions and valets		1	2	2	3	2	2	0	2
5163	Undertakers and embalmers		2	2	3	3	1	2	2	2
5164	Pet groomers and animal care workers		1	2	2	3	1	2	1	2
5165	Driving instructors		2	2	2	3	3	1	0	2
5169	Personal services workers not elsewhere classified		1	2	3	3	2	2	2	1
5211	Stall and market salespersons		3	2	3	1	2	2	0	2
5212	Street food salespersons		3	2	3	1	2	2	0	2
5221	Shop keepers		3	2	3	3	2	1	0	1
5222	Shop supervisors		3	2	3	3	1	1	1	1
5223	Shop sales assistants		3	2	3	3	2	1	1	1
5230	Cashiers and ticket clerks		3	2	3	3	2	1	0	1
5241	Fashion and other models		2	1	1	3	3	3	1	1
5242	Sales demonstrators		2	2	3	3	1	2	0	2
5243	Door to door salespersons		3	2	3	1	2	2	0	2
5244	Contact centre salespersons		3	1	0	3	1	2	0	1
5245	Service station attendants		3	2	3	3	1	1	0	1
5246	Food service counter attendants		3	2	3	3	2	1	2	2
5249	Sales workers not elsewhere classified		3	2	3	3	1	2	1	1
5311	Child care workers		3	2	3	3	3	2	1	1
5312	Teachers' aides		3	2	3	3	3	2	1	1
5321	Health care assistants		3	3	3	3	3	1	2	2
5322	Home-based personal care workers		2	2	3	3	3	1	2	2
5329	Personal care workers in health services not elsewhere classified		3	2	3	3	3	1	1	2
5411	Fire-fighters		2	2	1	2	2	2	0	1
5412	Police officers		3	2	1	2	3	2	0	1
5413	Prison guards		3	2	3	3	3	2	0	1
5414	Security guards		3	2	2	3	2	2	1	2
5419	Protective services workers not elsewhere classified		2	2	0	3	2	2	2	1
6111	Field crop and vegetable growers		1	1	0	1	1	2	0	1
6112	Tree and shrub crop growers		1	1	0	1	1	2	1	1
6113	Gardeners, horticultural and nursery growers		1	1	0	1	1	2	1	1
6114	Mixed crop growers		1	1	0	1	1	2	0	1
6121	Livestock and dairy producers		1	1	0	2	1	2	0	1
6122	Poultry producers		1	1	0	2	1	2	0	1
6123	Apiarists and sericulturists		1	1	0	1	1	2	1	1
6129	Animal producers not elsewhere classified		1	1	0	2	1	2	1	1
6130	Mixed crop and animal producers		1	1	0	1	1	2	0	1
6210	Forestry and related workers		1	1	0	1	1	2	1	1
6221	Aquaculture workers		1	1	0	1	1	2	1	1
6222	Inland and coastal waters fishery workers		1	1	0	1	1	2	1	1
6223	Deep-sea fishery workers		1	1	1	1	1	2	1	1
6224	Hunters and trappers		1	1	0	1	1	2	1	2
6310	Subsistence crop farmers		1	1	0	1	1	2	0	1
6320	Subsistence livestock farmers		1	1	0	2	1	2	0	1
6330	Subsistence mixed crop and livestock farmers		1	1	0	1	1	2	0	1
6340	Subsistence fishers, hunters, trappers and gatherers		1	1	0	1	1	2	1	2
7111	House builders		2	1	1	2	2	2	1	2
7112	Bricklayers and related workers		1	1	1	1	2	2	1	2
7113	Stonemasons, stone cutters, splitters and carvers		1	1	1	1	2	2	1	2
7114	Concrete placers, concrete finishers and related workers		2	1	1	2	2	2	1	2
7115	Carpenters and joiners		1	2	2	2	2	2	0	2
7119	Building frame and related trades workers not elsewhere classified		2	1	1	2	2	2	1	2
7121	Roofers		1	1	1	1	2	2	0	2
7122	Floor layers and tile setters		1	2	2	3	2	2	0	1
7123	Plasterers		1	2	2	3	2	2	0	1
7124	Insulation workers		1	1	1	2	2	2	1	2
7125	Glaziers		1	2	2	2	2	2	0	2
7126	Plumbers and pipe fitters		1	2	2	3	2	2	1	1
7127	Air conditioning and refrigeration mechanics		1	2	2	3	2	2	1	1
7131	Painters and related workers		1	2	2	2	1	2	1	1
7132	Spray painters and varnishers		1	1	0	3	1	2	0	1
7133	Building structure cleaners		1	1	0	1	1	2	1	2
7211	Metal moulders and coremakers		2	1	1	3	1	2	1	1
7212	Welders and flamecutters		2	1	1	3	1	2	0	1
7213	Sheet-metal workers		2	1	1	3	2	2	0	1
7214	Structural-metal preparers and erectors		2	1	1	1	2	2	1	1
7215	Riggers and cable splicers		2	1	1	2	2	2	1	2
7221	Blacksmiths, hammersmiths and forging press workers		1	1	1	3	2	2	1	1
7222	Toolmakers and related workers		1	1	1	3	1	2	1	1
7223	Metal working machine tool setters and operators		2	1	1	3	1	2	0	1
7224	Metal polishers, wheel grinders and tool sharpeners		2	1	1	3	1	2	0	1
7231	Motor vehicle mechanics and repairers		2	2	2	3	2	2	0	1
7232	Aircraft engine mechanics and repairers		2	1	1	3	2	2	0	1
7233	Agricultural and industrial machinery mechanics and repairers		1	1	1	2	2	2	1	1
7234	Bicycle and related repairers		1	2	2	3	1	2	1	1
7311	Precision-instrument makers and repairers		1	1	0	3	1	2	1	1
7312	Musical instrument makers and tuners		1	2	2	3	1	2	0	2
7313	Jewellery and precious-metal workers		1	1	0	3	1	2	0	2
7314	Potters and related workers		1	1	1	3	1	2	0	2
7315	Glass makers, cutters, grinders and finishers		1	1	0	3	1	2	0	2
7316	Sign writers, decorative painters, engravers and etchers		1	1	0	3	1	2	1	2
7317	Handicraft workers in wood, basketry and related materials		1	1	0	3	1	2	0	2
7318	Handicraft workers in textile, leather and related materials		1	1	0	3	1	2	0	1
7319	Handicraft workers not elsewhere classified		1	1	0	3	1	2	0	2
7321	Pre-press technicians		2	1	1	3	1	2	0	2
7322	Printers		2	1	1	3	2	2	0	2
7323	Print finishing and binding workers		2	1	1	3	1	2	0	2
7411	Building and related electricians		1	2	2	3	2	2	0	2
7412	Electrical mechanics and fitters		1	1	1	3	2	2	0	2
7413	Electrical line installers and repairers		1	1	0	1	2	2	1	1
7421	Electronics mechanics and servicers		1	1	1	3	2	2	1	1
7422	Information and communications technology installers and servicers		1	1	0	3	1	2	0	1
7511	Butchers, fishmongers and related food preparers		3	2	2	3	2	2	0	2
7512	Bakers, pastry-cooks and confectionery makers		3	2	2	3	2	2	0	2
7513	Dairy-products makers		2	1	1	3	2	2	1	2
7514	Fruit, vegetable and related preservers		1	1	1	3	1	2	1	2
7515	Food and beverage tasters and graders		1	1	1	3	1	2	1	2
7516	Tobacco preparers and tobacco products makers		1	1	1	3	1	2	1	2
7521	Wood treaters		2	1	1	3	2	2	1	2
7522	Cabinet-makers and related workers		1	1	1	3	2	2	0	2
7523	Woodworking-machine tool setters and operators		2	1	1	3	1	2	0	2
7531	Tailors, dressmakers, furriers and hatters		1	2	2	3	2	2	0	1
7532	Garment and related pattern-makers and cutters		1	1	1	3	1	2	0	1
7533	Sewing, embroidery and related workers		1	1	1	3	1	2	0	1
7534	Upholsterers and related workers		1	1	1	3	1	2	0	1
7535	Pelt dressers, tanners and fellmongers		1	1	1	3	1	2	0	2
7536	Shoemakers and related workers		1	2	0	3	1	2	0	1
7541	Underwater divers		1	1	1	1	2	2	1	2
7542	Shotfirers and blasters		1	1	1	1	1	2	0	2
7543	Product graders and testers (excluding foods and beverages)		1	1	1	3	1	2	1	2
7544	Fumigators and other pest and weed controllers		1	1	0	3	1	2	1	2
7549	Craft and related workers not elsewhere classified		1	1	0	3	1	2	0	2
8111	Miners and quarriers		3	1	1	2	2	2	0	2
8112	Mineral and stone processing plant operators		3	1	1	2	2	2	0	2
8113	Well drillers and borers and related workers		2	1	1	1	2	2	0	2
8114	Cement, stone and other mineral products machine operators		3	1	1	2	2	2	1	2
8121	Metal processing plant operators		3	1	1	3	2	2	1	2
8122	Metal finishing, plating and coating machine operators		3	1	1	3	2	2	1	2
8131	Chemical products plant and machine operators		3	1	1	3	2	2	1	2
8132	Photographic products machine operators		1	1	1	3	2	2	0	2
8141	Rubber products machine operators		3	1	1	3	2	2	1	2
8142	Plastic products machine operators		3	1	1	3	2	2	0	2
8143	Paper products machine operators		3	1	1	3	2	2	1	2
8151	Fibre preparing, spinning and winding machine operators		3	1	1	3	2	2	1	2
8152	Weaving and knitting machine operators		3	1	1	3	2	2	1	2
8153	Sewing machine operators		3	1	1	3	2	2	1	2
8154	Bleaching, dyeing and fabric cleaning machine operators		3	1	1	3	2	2	1	2
8155	Fur and leather preparing machine operators		2	1	1	3	2	2	1	2
8156	Shoemaking and related machine operators		2	1	1	3	2	2	0	1
8157	Laundry machine operators		2	1	3	3	2	2	0	2
8159	Textile, fur and leather products machine operators not elsewhere classified		2	1	1	3	2	2	1	2
8160	Food and related products machine operators		3	1	1	3	2	2	1	2
8171	Pulp and papermaking plant operators		3	1	1	3	2	2	0	2
8172	Wood processing plant operators		3	1	1	3	2	2	0	2
8181	Glass and ceramics plant operators		3	1	1	3	2	2	1	2
8182	Steam engine and boiler operators		1	1	0	3	2	2	0	2
8183	Packing, bottling and labelling machine operators		3	1	1	3	2	2	1	3
8189	Stationary plant and machine operators not elsewhere classified		3	1	1	3	2	2	0	2
8211	Mechanical machinery assemblers		3	1	1	3	2	2	1	2
8212	Electrical and electronic equipment assemblers		3	1	1	3	1	2	1	2
8219	Assemblers not elsewhere classified		3	1	1	3	1	2	0	2
8311	Locomotive engine drivers		1	1	0	3	2	2	0	1
8312	Railway brake, signal and switch operators		1	1	0	3	2	2	1	1
8321	Motorcycle drivers		1	2	2	1	1	2	2	2
8322	Car, taxi and van drivers		3	2	3	3	2	2	1	2
8331	Bus and tram drivers		3	2	3	3	2	2	1	2
8332	Heavy truck and lorry drivers		1	0	0	3	1	2	1	2
8341	Mobile farm and forestry plant operators		1	1	0	2	1	2	1	2
8342	Earthmoving and related plant operators		1	1	0	2	1	2	1	2
8343	Crane, hoist and related plant operators		1	0	0	2	1	2	1	2
8344	Lifting truck operators		1	1	1	1	1	2	1	2
8350	Ships' deck crews and related workers		2	1	1	1	2	2	0	1
9111	Domestic cleaners and helpers		1	2	2	3	2	2	1	2
9112	Cleaners and helpers in offices, hotels and other establishments		2	2	3	3	1	2	1	2
9121	Hand launderers and pressers		1	2	3	3	1	2	0	2
9122	Vehicle cleaners		1	2	3	1	1	2	0	2
9123	Window cleaners		1	1	0	2	1	2	0	2
9129	Other cleaning workers		2	2	2	3	1	2	1	3
9211	Crop farm labourers		1	1	0	1	1	2	1	2
9212	Livestock farm labourers		1	1	0	2	1	2	1	2
9213	Mixed crop and livestock farm labourers		1	1	0	1	1	2	1	2
9214	Garden and horticultural labourers		1	1	0	1	1	2	2	2
9215	Forestry labourers		1	1	0	1	1	2	1	2
9216	Fishery and aquaculture labourers		1	1	1	1	1	2	1	2
9311	Mining and quarrying labourers		3	1	1	1	2	2	0	2
9312	Civil engineering labourers		3	1	1	1	2	2	1	2
9313	Building construction labourers		3	1	1	1	2	2	0	1
9321	Hand packers		3	1	1	3	1	2	1	3
9329	Manufacturing labourers not elsewhere classified		3	1	1	3	2	2	1	3
9331	Hand and pedal vehicle drivers		2	2	3	1	2	2	2	2
9332	Drivers of animal-drawn vehicles and machinery		1	2	0	1	1	2	2	2
9333	Freight handlers		2	1	2	1	2	2	2	2
9334	Shelf fillers		3	2	3	3	2	2	1	2
9411	Fast food preparers		3	2	3	3	2	2	2	2
9412	Kitchen helpers		1	1	3	3	2	2	2	2
9510	Street and related service workers		3	2	3	1	2	2	1	2
9520	Street vendors (excluding food)		3	2	3	1	1	2	1	2
9611	Garbage and recycling collectors		1	1	3	1	1	2	0	2
9612	Refuse sorters		1	1	3	2	1	2	0	2
9613	Sweepers and related labourers		1	1	1	2	1	2	1	2
9621	Messengers, package deliverers and luggage porters		3	2	3	2	1	2	1	2
9622	Odd job persons		2	2	2	2	1	2	1	2
9623	Meter readers and vending-machine collectors		1	2	3	3	1	2	0	2
9624	Water and firewood collectors		1	1	0	1	1	2	1	2
9629	Elementary workers not elsewhere classified		0	0	0	0	0	0	1	2
